# Supplementary material for: Alternative Epigenetic Chromatin States of Polycomb Target Genes
Source: PLoS Genet. 2010 Jan 8;6(1):e1000805. doi: 10.1371/journal.pgen.1000805 (PMC2799325; doi:10.1371/journal.pgen.1000805)
Supplement: Table S1 — PcG target regions. (0.02 MB XLS) [file pgen.1000805.s013.xls]

## Sheet: Sheet1
Table S1. Characteristics of PcG target regions
Cell line	Class I PcG target regions		Class II PcG target regions
	Total number of regions	Total number of transcripts encompassed *	Total number of regions	Total number of transcripts encompassed
Sg4	99	669	64	233
BG3	107	637	70	252
D23	89	413	93	231
* Note that all annotated transcripts including isoforms are counted
