# Supplementary material for: Alternative Epigenetic Chromatin States of Polycomb Target Genes
Source: PLoS Genet. 2010 Jan 8;6(1):e1000805. doi: 10.1371/journal.pgen.1000805 (PMC2799325; doi:10.1371/journal.pgen.1000805)
Supplement: Table S2 — Class I high-confidence PcG target genes. (0.09 MB XLS) [file pgen.1000805.s014.xls]

## Sheet: Sheet1
Table S2. Class I high-confidence PcG target genes*
Chromosome	Source	type	start	stop	strand	Symbol	FB gene ID	Annotation symbol
chr2L	FlyBase	mRNA	7529	9491	+	CG11023	FBgn0031208	CG11023
chr2L	FlyBase	mRNA	577488	579549	+	Pph13	FBgn0023489	CG2819
chr2L	FlyBase	mRNA	583540	594687	-	Gsc	FBgn0010323	CG2851
chr2L	FlyBase	mRNA	602813	603562	+	CG13689	FBgn0031270	CG13689
chr2L	FlyBase	mRNA	1651260	1698632	+	CG31666	FBgn0051666	CG31666
chr2L	FlyBase	mRNA	1670632	1671316	-	CG31934	FBgn0051934	CG31934
chr2L	FlyBase	mRNA	1945225	1945709	-	CG15357	FBgn0040719	CG15357
chr2L	FlyBase	mRNA	1945840	1947359	-	CG33673	FBgn0053673	CG33673
chr2L	FlyBase	mRNA	1950235	1954519	-	CG31670	FBgn0031375	CG31670
chr2L	FlyBase	tRNA	1965426	1965498	+	CR31942	FBgn0051942	CR31942
chr2L	FlyBase	mRNA	2449061	2459609	+	dpp	FBgn0000490	CG9885
chr2L	FlyBase	mRNA	3530903	3532526	+	CG8853	FBgn0031550	CG8853
chr2L	FlyBase	mRNA	3539251	3548086	+	drm	FBgn0024244	CG10016
chr2L	FlyBase	mRNA	3578010	3580766	-	sob	FBgn0004892	CG3242
chr2L	FlyBase	mRNA	3604222	3606748	-	odd	FBgn0002985	CG3851
chr2L	FlyBase	mRNA	3825680	3827137	+	slp1	FBgn0003430	CG16738
chr2L	FlyBase	mRNA	3836842	3839201	+	slp2	FBgn0004567	CG2939
chr2L	FlyBase	mRNA	4993641	5000342	-	Rtnl1	FBgn0053113	CG33113
chr2L	FlyBase	mRNA	5404342	5415928	+	H15	FBgn0016660	CG6604
chr2L	FlyBase	mRNA	5435579	5439277	-	CG31647	FBgn0051647	CG31647
chr2L	FlyBase	mRNA	5461641	5467609	+	mid	FBgn0005511	CG6634
chr2L	FlyBase	mRNA	6778554	6786849	-	nrv1	FBgn0015776	CG9258
chr2L	FlyBase	mRNA	6799939	6800834	-	CG17376	FBgn0042189	CG17376
chr2L	FlyBase	mRNA	6801363	6802654	-	CG17377	FBgn0031859	CG17377
chr2L	FlyBase	mRNA	6803033	6804372	+	CG11236	FBgn0031860	CG11236
chr2L	FlyBase	mRNA	6804619	6805792	-	CG17375	FBgn0031861	CG17375
chr2L	FlyBase	mRNA	6821697	6822301	+	CG32828	FBgn0052828	CG32828
chr2L	FlyBase	mRNA	6822317	6839005	+	CG31632	FBgn0051632	CG31632
chr2L	FlyBase	mRNA	7307161	7316255	+	wg	FBgn0004009	CG4889
chr2L	FlyBase	mRNA	7350898	7352280	+	Wnt6	FBgn0031902	CG4969
chr2L	FlyBase	mRNA	7374762	7377259	+	Wnt10	FBgn0031903	CG4971
chr2L	FlyBase	mRNA	7377718	7384344	+	ninaC	FBgn0002938	CG5125
chr2L	FlyBase	mRNA	8777660	8781251	-	CG9468	FBgn0032069	CG9468
chr2L	FlyBase	mRNA	8825625	8829670	+	SoxN	FBgn0029123	CG18024
chr2L	FlyBase	mRNA	8862807	8863679	+	CG32986	FBgn0052986	CG32986
chr2L	FlyBase	mRNA	8863842	8864628	+	CG32987	FBgn0052987	CG32987
chr2L	FlyBase	mRNA	8864904	8865671	+	CG32988	FBgn0052988	CG32988
chr2L	FlyBase	mRNA	8865850	8866659	+	CG32983	FBgn0052983	CG32983
chr2L	FlyBase	mRNA	8866767	8867687	+	CG9483	FBgn0032072	CG9483
chr2L	FlyBase	mRNA	11284586	11285603	-	Osi21	FBgn0032359	CG14925
chr2L	FlyBase	mRNA	11342313	11343263	-	CG14926	FBgn0032360	CG14926
chr2L	FlyBase	mRNA	11365305	11373397	+	salr	FBgn0000287	CG4881
chr2L	FlyBase	mRNA	11434311	11445603	-	salm	FBgn0004579	CG6464,CG6464
chr2L	FlyBase	mRNA	12593788	12594690	+	CG15489	FBgn0032438	CG15489
chr2L	FlyBase	mRNA	12608258	12608731	+	CG31859	FBgn0051859	CG31859
chr2L	FlyBase	mRNA	12610719	12611381	-	ref2	FBgn0032439	CG17031
chr2L	FlyBase	mRNA	12613789	12614220	+	CG15488	FBgn0032440	CG15488
chr2L	FlyBase	mRNA	12618348	12628135	+	nub	FBgn0002970	CG6246
chr2L	FlyBase	mRNA	12657829	12686313	+	pdm2	FBgn0004394	CG12287
chr2L	FlyBase	mRNA	12667265	12669169	-	CG15485	FBgn0032442	CG15485
chr2L	FlyBase	mRNA	14387122	14407758	-	elB	FBgn0004858	CG4220
chr2L	FlyBase	mRNA	14416835	14417318	-	pburs	FBgn0032546	CG15284
chr2L	FlyBase	mRNA	14424413	14425131	-	CG3474	FBgn0028871	CG3474
chr2L	FlyBase	mRNA	14447377	14450816	-	CG15283	FBgn0028844	CG15283
chr2L	FlyBase	mRNA	15105514	15108843	+	CG15269	FBgn0028878	CG15269
chr2L	FlyBase	mRNA	15329793	15332079	+	esg	FBgn0001981	CG3758
chr2L	FlyBase	mRNA	16396098	16444394	-	CG5888	FBgn0028523	CG5888
chr2L	FlyBase	mRNA	16441209	16442776	+	Idgf1	FBgn0020416	CG4472
chr2L	FlyBase	mRNA	16443267	16446429	+	Idgf2	FBgn0020415	CG4475
chr2L	FlyBase	mRNA	16446836	16448971	+	Idgf3	FBgn0020414	CG4559
chr2L	FlyBase	mRNA	16462439	16481913	-	dac	FBgn0005677	CG4952
chr2L	FlyBase	mRNA	16484132	16486044	+	CG4580	FBgn0032585	CG4580
chr2L	FlyBase	mRNA	18736339	18736689	+	CG15167	FBgn0032709	CG15167
chr2L	FlyBase	mRNA	18759423	18778233	-	ham	FBgn0045852	CG31753
chr2L	FlyBase	mRNA	18805965	18806915	-	CG10570	FBgn0040992	CG10570
chr2L	FlyBase	mRNA	18808942	18809870	+	CG17325	FBgn0040993	CG17325
chr2L	FlyBase	mRNA	18855429	18877185	-	tup	FBgn0003896	CG10619
chr2L	FlyBase	mRNA	19460691	19462220	+	tj	FBgn0000964	CG10034
chr2L	FlyBase	mRNA	20745740	20755116	+	dia	FBgn0011202	CG1768
chr2L	FlyBase	mRNA	20758328	20770735	+	cad	FBgn0000251	CG1759
chr2L	FlyBase	mRNA	21749882	21783038	-	CG31612	FBgn0051612	CG31612
chr2L	FlyBase	mRNA	21816188	21824606	+	tsh	FBgn0003866	CG1374
chr2L	FlyBase	mRNA	21884463	21885854	-	CG11629	FBgn0032965	CG11629
chr2L	FlyBase	mRNA	21890655	21891332	+	CG1421	FBgn0032966	CG1421
chr2L	FlyBase	mRNA	21893882	21895925	+	CG1428	FBgn0032967	CG1428
chr2L	FlyBase	mRNA	22002824	22004927	+	CG31693	FBgn0051693	CG31693
chr2L	FlyBase	ncRNA	22006909	22007847	+	CR33987	FBgn0053987	CR33987
chr2L	FlyBase	mRNA	22007628	22011906	+	tio	FBgn0028979	CG12630
chr2R	FlyBase	mRNA	1213580	1234218	-	ap	FBgn0000099	CG8376
chr2R	FlyBase	mRNA	2014072	2040536	+	1.28	FBgn0010347	CG9397
chr2R	FlyBase	mRNA	2920706	2923894	-	CG1701	FBgn0033167	CG1701
chr2R	FlyBase	mRNA	2930845	2946685	+	so	FBgn0003460	CG11121
chr2R	FlyBase	mRNA	2939717	2940406	-	CG11145	FBgn0033168	CG11145
chr2R	FlyBase	mRNA	3520924	3525567	-	CG14762	FBgn0033250	CG14762
chr2R	FlyBase	mRNA	3543446	3554349	+	Optix	FBgn0025360	CG18455
chr2R	FlyBase	mRNA	3565639	3570364	-	CG12769	FBgn0033252	CG12769
chr2R	FlyBase	mRNA	4580914	4589367	+	ana	FBgn0011746	CG8084
chr2R	FlyBase	mRNA	4707027	4711685	+	unpg	FBgn0015561	CG1650
chr2R	FlyBase	mRNA	5491054	5492592	+	eve	FBgn0000606	CG2328
chr2R	FlyBase	mRNA	6990372	7023090	+	inv	FBgn0001269	CG17835
chr2R	FlyBase	mRNA	7032086	7037955	-	CG30034	FBgn0050034	CG30034
chr2R	FlyBase	mRNA	7039911	7043790	-	en	FBgn0000577	CG9015
chr2R	FlyBase	mRNA	7216554	7218356	-	CG13195	FBgn0033648	CG13195
chr2R	FlyBase	mRNA	8400196	8415302	+	vg	FBgn0003975	CG3830
chr2R	FlyBase	mRNA	8469463	8471082	+	CG13321	FBgn0033787	CG13321
chr2R	FlyBase	mRNA	8482217	8496896	-	Psc	FBgn0005624	CG3886
chr2R	FlyBase	mRNA	8509804	8510529	+	CG33798	FBgn0053798	CG33798
chr2R	FlyBase	mRNA	8513030	8523721	+	Su(z)2	FBgn0008654	CG3905
chr2R	FlyBase	mRNA	9716246	9727272	-	Sox15	FBgn0005613	CG8404
chr2R	FlyBase	mRNA	9719520	9720170	+	CG30071	FBgn0050071	CG30071
chr2R	FlyBase	mRNA	9957102	9957894	+	CG17388	FBgn0033937	CG17388
chr2R	FlyBase	mRNA	9963801	9964919	+	CG17389	FBgn0033938	CG17389
chr2R	FlyBase	mRNA	9973599	9980320	+	CG17390	FBgn0033939	CG17390
chr2R	FlyBase	mRNA	10287510	10313817	-	kn	FBgn0001319	CG10197
chr2R	FlyBase	mRNA	10313142	10313525	+	CG12856	FBgn0033966	CG12856
chr2R	FlyBase	mRNA	10323287	10324796	+	CG10200	FBgn0033968	CG10200
chr2R	FlyBase	mRNA	10332723	10334850	-	CG10202	FBgn0033969	CG10202
chr2R	FlyBase	mRNA	11172316	11191531	-	fus	FBgn0023441	CG8205
chr2R	FlyBase	mRNA	11192079	11193802	-	CG8207	FBgn0034035	CG8207
chr2R	FlyBase	mRNA	13329208	13332587	+	CG30111	FBgn0050111	CG30111
chr2R	FlyBase	mRNA	13338428	13356476	+	grh	FBgn0004586	CG5058
chr2R	FlyBase	mRNA	14764624	14765777	+	wbl	FBgn0004003	CG7225
chr2R	FlyBase	mRNA	14765890	14766529	-	CG33454	FBgn0053454	CG33454
chr2R	FlyBase	mRNA	14767408	14768048	-	CG33453	FBgn0053453	CG33453
chr2R	FlyBase	mRNA	14774777	14777102	+	CG7229	FBgn0034423	CG7229
chr2R	FlyBase	mRNA	14790589	14796259	+	rib	FBgn0003254	CG7230
chr2R	FlyBase	mRNA	16392074	16405165	-	otp	FBgn0015524	CG10036
chr2R	FlyBase	mRNA	16417286	16418390	+	CG9235	FBgn0034560	CG9235
chr2R	FlyBase	mRNA	16424362	16444614	+	Rx	FBgn0020617	CG10052
chr2R	FlyBase	mRNA	17731263	17735821	-	Oatp58Dc	FBgn0034716	CG3380
chr2R	FlyBase	mRNA	17751545	17794059	+	dve	FBgn0020307	CG5799
chr2R	FlyBase	mRNA	18553708	18555926	+	twi	FBgn0003900	CG2956
chr2R	FlyBase	mRNA	18563096	18569154	+	CG30194	FBgn0050194	CG30194,CG30194
chr2R	FlyBase	mRNA	19088692	19107300	+	apt	FBgn0015903	CG5393
chr2R	FlyBase	mRNA	19140212	19162420	+	retn	FBgn0004795	CG5403
chr2R	FlyBase	mRNA	19783337	19798688	+	nvy	FBgn0005636	CG3385
chr2R	FlyBase	mRNA	19801698	19805723	+	CG3394	FBgn0034999	CG3394
chr2R	FlyBase	mRNA	20306398	20307162	+	CG3611	FBgn0035069	CG3611
chr2R	FlyBase	mRNA	20322430	20342763	+	Dll	FBgn0000157	CG3629
chr2R	FlyBase	mRNA	20356576	20357361	+	CG3650	FBgn0035070	CG3650
chr2R	FlyBase	mRNA	20362171	20362515	-	CG15859	FBgn0035071	CG15859
chr2R	FlyBase	mRNA	20547982	20559927	-	gsb-n	FBgn0001147	CG2692
chr2R	FlyBase	mRNA	20569580	20572062	+	gsb	FBgn0001148	CG3388
chr2R	FlyBase	mRNA	20637032	20637512	+	CG30430	FBgn0050430	CG30430
chr2R	FlyBase	mRNA	20734215	20737134	+	Kr	FBgn0001325	CG3340
chr3L	FlyBase	mRNA	311631	339415	+	Ptpmeg	FBgn0035133	CG1228
chr3L	FlyBase	mRNA	313352	315838	-	mthl9	FBgn0035131	CG17084
chr3L	FlyBase	mRNA	317007	320214	-	mthl10	FBgn0035132	CG17061
chr3L	FlyBase	mRNA	349195	349969	-	CG13884	FBgn0035138	CG13884
chr3L	FlyBase	mRNA	350055	360848	-	trh	FBgn0003749	CG6883
chr3L	FlyBase	mRNA	374473	376356	-	CG13885	FBgn0040689	CG13885
chr3L	FlyBase	mRNA	416762	417423	-	CG13891	FBgn0035139	CG13891
chr3L	FlyBase	ncRNA	418387	418450	-	snmRNA:438	FBgn0065092	CR33660
chr3L	FlyBase	mRNA	599155	605848	-	CG32345	FBgn0052345	CG32345
chr3L	FlyBase	mRNA	721209	722652	-	CG13897	FBgn0035160	CG13897
chr3L	FlyBase	mRNA	1123981	1160806	-	bab2	FBgn0025525	CG9102
chr3L	FlyBase	mRNA	4002626	4004711	+	fd64A	FBgn0004895	CG1132
chr3L	FlyBase	mRNA	4004971	4006598	+	CG1134	FBgn0035483	CG1134
chr3L	FlyBase	mRNA	6764107	6767489	+	vvl	FBgn0003995	CG10037
chr3L	FlyBase	mRNA	6885940	6888805	-	Prat2	FBgn0041194	CG10078
chr3L	FlyBase	mRNA	6906877	6908786	+	CG14820	FBgn0035718	CG14820
chr3L	FlyBase	mRNA	6957419	6958519	-	CG32388	FBgn0045806	CG32388
chr3L	FlyBase	mRNA	6964569	6968391	+	bin	FBgn0045759	CG18647
chr3L	FlyBase	mRNA	7922138	7925514	+	exex	FBgn0041156	CG8254
chr3L	FlyBase	mRNA	8979145	8981198	+	Doc3	FBgn0035954	CG5093
chr3L	FlyBase	mRNA	8982571	8983798	-	CG5194	FBgn0035955	CG5194
chr3L	FlyBase	mRNA	8986627	8994356	-	Doc2	FBgn0035956	CG5187
chr3L	FlyBase	mRNA	9015324	9018991	+	Doc1	FBgn0028789	CG5133
chr3L	FlyBase	mRNA	10955673	10982771	-	klu	FBgn0013469	CG12296
chr3L	FlyBase	mRNA	12396455	12406615	-	toe	FBgn0036285	CG10704
chr3L	FlyBase	mRNA	12436979	12441968	-	eyg	FBgn0000625	CG10488
chr3L	FlyBase	mRNA	12443018	12443731	-	CG32102	FBgn0052102	CG32102
chr3L	FlyBase	mRNA	12554621	12569965	+	ara	FBgn0015904	CG10571
chr3L	FlyBase	mRNA	12584073	12595755	+	caup	FBgn0015919	CG10605
chr3L	FlyBase	mRNA	12601883	12622227	+	CG32111	FBgn0052111	CG32111
chr3L	FlyBase	mRNA	12667695	12683338	+	mirr	FBgn0014343	CG10601
chr3L	FlyBase	mRNA	13511865	13640696	-	bru-3	FBgn0036379	CG12478
chr3L	FlyBase	mRNA	14077642	14096583	-	Sox21b	FBgn0042630	CG32139
chr3L	FlyBase	mRNA	14140860	14143879	-	D	FBgn0000411	CG5893
chr3L	FlyBase	mRNA	14151503	14154907	-	nan	FBgn0036414	CG5842
chr3L	FlyBase	mRNA	14533040	14533389	-	CG13479	FBgn0040811	CG13479
chr3L	FlyBase	mRNA	14548474	14564827	-	HGTX	FBgn0040318	CG13475
chr3L	FlyBase	mRNA	19616061	19628922	-	CG8780	FBgn0036899	CG8780
chr3L	FlyBase	mRNA	20530982	20554377	-	knrl	FBgn0001323	CG4761
chr3L	FlyBase	mRNA	20621583	20622290	+	CG32431	FBgn0052431	CG32431
chr3L	FlyBase	mRNA	20626171	20629204	-	kni	FBgn0001320	CG4717
chr3L	FlyBase	mRNA	21407876	21410397	-	croc	FBgn0014143	CG5069
chr3L	FlyBase	mRNA	21532699	21547194	+	AP-2	FBgn0023417	CG7807
chr3R	FlyBase	mRNA	655689	656232	-	CG14658	FBgn0037283	CG14658
chr3R	FlyBase	mRNA	656692	656985	-	CG14659	FBgn0037284	CG14659
chr3R	FlyBase	mRNA	678535	695709	+	opa	FBgn0003002	CG1133
chr3R	FlyBase	mRNA	701727	704255	-	laf	FBgn0020280	CG14660
chr3R	FlyBase	mRNA	2487140	2504312	-	lab	FBgn0002522	CG1264
chr3R	FlyBase	mRNA	2510172	2510855	+	Edg84A	FBgn0000552	CG2345
chr3R	FlyBase	mRNA	2512450	2513762	+	Ccp84Ag	FBgn0004777	CG2342
chr3R	FlyBase	mRNA	2515395	2515908	-	Ccp84Af	FBgn0004778	CG1331
chr3R	FlyBase	mRNA	2516612	2517480	-	Ccp84Ae	FBgn0004779	CG1330
chr3R	FlyBase	mRNA	2518520	2519180	+	Ccp84Ad	FBgn0004780	CG2341
chr3R	FlyBase	mRNA	2521187	2521993	-	Ccp84Ac	FBgn0004781	CG1327
chr3R	FlyBase	mRNA	2533518	2567785	-	pb	FBgn0051481	CG31481
chr3R	FlyBase	mRNA	2568854	2569862	-	zen2	FBgn0004054	CG1048
chr3R	FlyBase	mRNA	2578586	2579921	-	zen	FBgn0004053	CG1046
chr3R	FlyBase	mRNA	2580013	2580681	-	CG1162	FBgn0026564	CG1162
chr3R	FlyBase	mRNA	2581581	2585199	-	bcd	FBgn0000166	CG1034
chr3R	FlyBase	mRNA	2588315	2590983	+	Ama	FBgn0000071	CG2198
chr3R	FlyBase	mRNA	2617558	2628153	+	Dfd	FBgn0000439	CG2189
chr3R	FlyBase	ncRNA	2635276	2635296	-	mir-10	FBgn0046833	CR32942
chr3R	FlyBase	mRNA	2648842	2675754	-	Scr	FBgn0003339	CG1030
chr3R	FlyBase	mRNA	2690046	2691950	+	ftz	FBgn0001077	CG2047
chr3R	FlyBase	mRNA	2721975	2824950	-	Antp	FBgn0000095	CG1028
chr3R	FlyBase	mRNA	2783456	2784085	+	CG31488	FBgn0051488	CG31488
chr3R	FlyBase	mRNA	2878057	2880264	+	Sodh-1	FBgn0024289	CG1982
chr3R	FlyBase	mRNA	2880288	2884393	+	CG1979	FBgn0026563	CG1979
chr3R	FlyBase	mRNA	2885037	2886238	+	dj	FBgn0019828	CG1980
chr3R	FlyBase	mRNA	2886613	2887638	+	djl	FBgn0037463	CG1984
chr3R	FlyBase	mRNA	2888042	2890011	+	CG1988	FBgn0037464	CG1988
chr3R	FlyBase	mRNA	3099460	3135119	-	rn	FBgn0003263	CG32466
chr3R	FlyBase	mRNA	3127439	3127894	-	CG32467	FBgn0052467	CG32467
chr3R	FlyBase	mRNA	3138667	3140631	-	CG32468	FBgn0052468	CG32468
chr3R	FlyBase	mRNA	3750045	3793130	-	dsx	FBgn0000504	CG11094
chr3R	FlyBase	mRNA	3973072	4007164	-	grn	FBgn0001138	CG9656
chr3R	FlyBase	mRNA	4029948	4030544	-	CG33779	FBgn0053779	CG33779
chr3R	FlyBase	mRNA	4043700	4045468	+	CG7800	FBgn0037552	CG7800
chr3R	FlyBase	mRNA	4045891	4047889	+	CG18249	FBgn0037553	CG18249
chr3R	FlyBase	mRNA	4140506	4142217	-	CG9613	FBgn0037574	CG9613
chr3R	FlyBase	mRNA	4143340	4145285	+	Ctr1B	FBgn0062412	CG7459
chr3R	FlyBase	mRNA	4145532	4147119	-	Poxm	FBgn0003129	CG9610
chr3R	FlyBase	mRNA	4147469	4148776	+	Or85a	FBgn0037576	CG7454
chr3R	FlyBase	mRNA	4150057	4150764	+	CG7443	FBgn0037577	CG7443
chr3R	FlyBase	mRNA	6335562	6439973	-	hth	FBgn0001235	CG17117
chr3R	FlyBase	mRNA	6352581	6354878	-	CG31394	FBgn0051394	CG31394
chr3R	FlyBase	mRNA	7172080	7174163	-	KP78b	FBgn0026063	CG17216
chr3R	FlyBase	mRNA	7174250	7176367	-	KP78a	FBgn0026064	CG6715
chr3R	FlyBase	mRNA	7198510	7219326	+	pros	FBgn0004595	CG17228
chr3R	FlyBase	mRNA	8049785	8050727	-	CG17404	FBgn0038001	CG17404
chr3R	FlyBase	mRNA	8051004	8052061	-	CG12256	FBgn0038002	CG12256
chr3R	FlyBase	mRNA	8055178	8056041	+	CG3916	FBgn0038003	CG3916
chr3R	FlyBase	mRNA	8057049	8058475	-	Pglym87	FBgn0011270	CG17645
chr3R	FlyBase	mRNA	8058575	8060406	-	Cyp313a5	FBgn0038005	CG15807
chr3R	FlyBase	mRNA	8060792	8062621	-	Cyp313a2	FBgn0038006	CG10094
chr3R	FlyBase	mRNA	8063001	8064831	-	Cyp313a3	FBgn0038007	CG10093
chr3R	FlyBase	mRNA	8079909	8082314	+	CG3942	FBgn0038008	CG3942
chr3R	FlyBase	mRNA	8096642	8096974	+	CG17738	FBgn0038009	CG17738
chr3R	FlyBase	mRNA	8106832	8121860	+	svp	FBgn0003651	CG11502
chr3R	FlyBase	mRNA	8883481	8903950	+	sim	FBgn0004666	CG7771
chr3R	FlyBase	mRNA	9680383	9681171	-	CG14362	FBgn0038186	CG14362
chr3R	FlyBase	mRNA	9693220	9699901	-	E5	FBgn0008646	CG9930
chr3R	FlyBase	mRNA	9727581	9730346	+	ems	FBgn0000576	CG2988
chr3R	FlyBase	mRNA	9768070	9769124	-	Art9	FBgn0038188	CG9929
chr3R	FlyBase	mRNA	9770421	9771504	-	Art6	FBgn0038189	CG9927
chr3R	FlyBase	mRNA	9774157	9775054	+	CG31517	FBgn0047199	CG31517
chr3R	FlyBase	mRNA	11837993	11844855	+	GATAe	FBgn0038391	CG10278
chr3R	FlyBase	mRNA	11849343	11850009	+	CG17631	FBgn0038392	CG17631
chr3R	FlyBase	mRNA	11851819	11866638	+	pnr	FBgn0003117	CG3978
chr3R	FlyBase	mRNA	12200150	12229405	-	ss	FBgn0003513	CG6993
chr3R	FlyBase	tRNA	12250709	12250782	-	CR31497	FBgn0051497	CR31497
chr3R	FlyBase	mRNA	12256543	12258518	+	CG31279	FBgn0051279	CG31279
chr3R	FlyBase	mRNA	12478168	12481489	-	CG31217	FBgn0051217	CG31217
chr3R	FlyBase	mRNA	12482098	12560348	-	Ubx	FBgn0003944	CG10388
chr3R	FlyBase	mRNA	12490627	12491460	+	CG31498	FBgn0051498	CG31498
chr3R	FlyBase	ncRNA	12567847	12598911	-	bxd	FBgn0020556	CR31273
chr3R	FlyBase	mRNA	12576454	12577056	-	CG31275	FBgn0063261	CG31275
chr3R	FlyBase	mRNA	12614033	12615745	+	Glut3	FBgn0015230	CG3853
chr3R	FlyBase	mRNA	12633344	12655769	-	abd-A	FBgn0000014	CG10325
chr3R	FlyBase	ncRNA	12675726	12682219	+	iab-4	FBgn0020546	CR31271
chr3R	FlyBase	mRNA	12705450	12710832	+	CG10349	FBgn0015350	CG10349
chr3R	FlyBase	mRNA	12748391	12749507	-	CG31270	FBgn0051270	CG31270
chr3R	FlyBase	mRNA	12752932	12797958	-	Abd-B	FBgn0000015	CG11648
chr3R	FlyBase	mRNA	12800940	12801206	+	CG14909	FBgn0038458	CG14909
chr3R	FlyBase	mRNA	12801620	12803382	-	Actn3	FBgn0015008	CG8953
chr3R	FlyBase	mRNA	13385086	13385919	+	CG5829	FBgn0038520	CG5829
chr3R	FlyBase	mRNA	13392857	13393648	+	Hmx	FBgn0014858	CG5832
chr3R	FlyBase	mRNA	14061916	14065326	+	repo	FBgn0011701	CG31240
chr3R	FlyBase	mRNA	14193624	14198460	-	gl	FBgn0004618	CG7672
chr3R	FlyBase	mRNA	14198383	14199051	+	CG14310	FBgn0040569	CG14310
chr3R	FlyBase	mRNA	14203842	14206897	-	CG7675	FBgn0038610	CG7675
chr3R	FlyBase	mRNA	14206851	14210723	-	CG14309	FBgn0038611	CG14309
chr3R	FlyBase	mRNA	14211568	14212360	+	CG7676	FBgn0038612	CG7676
chr3R	FlyBase	mRNA	17204701	17207692	+	tin	FBgn0004110	CG7895
chr3R	FlyBase	mRNA	17214605	17216171	+	bap	FBgn0004862	CG7902
chr3R	FlyBase	mRNA	17223588	17225544	-	CG6475	FBgn0038886	CG6475
chr3R	FlyBase	mRNA	17229820	17232239	+	CG7907	FBgn0038887	CG7907
chr3R	FlyBase	mRNA	17235699	17259845	-	lbl	FBgn0008651	CG6570
chr3R	FlyBase	mRNA	17267314	17272042	-	lbe	FBgn0011278	CG6545
chr3R	FlyBase	mRNA	17324802	17325812	+	CG31179	FBgn0051179	CG31179
chr3R	FlyBase	mRNA	17325977	17338054	+	C15	FBgn0004863	CG7937
chr3R	FlyBase	mRNA	17374375	17383004	-	slou	FBgn0002941	CG6534
chr3R	FlyBase	mRNA	17393241	17394871	-	CG15498	FBgn0038892	CG15498
chr3R	FlyBase	mRNA	18953425	18967881	-	hh	FBgn0004644	CG4637
chr3R	FlyBase	mRNA	19011300	19026372	-	cnc	FBgn0000338	CG17894
chr3R	FlyBase	mRNA	19027358	19029756	-	fzo	FBgn0011596	CG4568
chr3R	FlyBase	mRNA	20909274	20910392	+	fd96Ca	FBgn0004897	CG11921
chr3R	FlyBase	mRNA	20920831	20921655	+	fd96Cb	FBgn0004898	CG11922
chr3R	FlyBase	mRNA	24380085	24380704	+	CG14063	FBgn0040618	CG14063
chr3R	FlyBase	mRNA	24407538	24410805	-	fkh	FBgn0000659	CG10002
chr3R	FlyBase	mRNA	25341567	25342205	+	CG2014	FBgn0039669	CG2014
chr3R	FlyBase	mRNA	25382109	25391007	+	Dr	FBgn0000492	CG1897
chr3R	FlyBase	mRNA	25412958	25413822	-	CG7567	FBgn0039670	CG7567
chr3R	FlyBase	mRNA	25414715	25415484	-	CG11470	FBgn0039671	CG11470
chr3R	FlyBase	mRNA	25415871	25416604	-	CG31041	FBgn0051041	CG31041
chr3R	FlyBase	mRNA	25511456	25512504	-	Obp99c	FBgn0039682	CG7584
chr3R	FlyBase	mRNA	25518529	25522146	+	dmrt99B	FBgn0039683	CG15504
chr3R	FlyBase	mRNA	25540261	25540674	+	Obp99d	FBgn0039684	CG15505
chr3R	FlyBase	mRNA	25540725	25541153	-	Dup99B	FBgn0024381	CG33495
chr3R	FlyBase	mRNA	26591648	26614205	+	zfh1	FBgn0004606	CG1322
chr3R	FlyBase	mRNA	26719683	26726359	+	Cyp4c3	FBgn0015032	CG1438
chr3R	FlyBase	mRNA	26726440	26727157	-	CG33483	FBgn0053483	CG33483
chr3R	FlyBase	mRNA	26738610	26755873	+	Ptx1	FBgn0020912	CG1447
chr3R	FlyBase	mRNA	26761118	26762229	-	CG15549	FBgn0039810	CG15549
chr3R	FlyBase	mRNA	26762389	26762820	-	CG15550	FBgn0039811	CG15550
chr3R	FlyBase	mRNA	26891079	26909129	+	Sox100B	FBgn0024288	CG15552
chr4	FlyBase	mRNA	524101	560042	+	zfh2	FBgn0004607	CG1449
chr4	FlyBase	mRNA	725327	741411	+	ey	FBgn0005558	CG1464
chr4	FlyBase	mRNA	820680	854263	-	Sox102F	FBgn0039938	CG11153
chr4	FlyBase	mRNA	857459	859258	-	CG11152	FBgn0039937	CG11152
chr4	FlyBase	mRNA	863797	864054	+	CG33797	FBgn0053797	CG33797
chr4	FlyBase	mRNA	1009978	1026553	+	toy	FBgn0019650	CG11186
chrX	FlyBase	mRNA	384763	386674	-	CG4293	FBgn0024983	CG4293
chrX	FlyBase	mRNA	388441	434960	+	Appl	FBgn0000108	CG7727
chrX	FlyBase	mRNA	447863	454643	+	vnd	FBgn0003986	CG6172
chrX	FlyBase	mRNA	1982360	1992701	-	ph-p	FBgn0004861	CG18412
chrX	FlyBase	mRNA	1997644	2001095	+	CG3835	FBgn0023507	CG3835
chrX	FlyBase	mRNA	4258093	4329701	+	bi	FBgn0000179	CG3578
chrX	FlyBase	mRNA	4360851	4361419	+	CG12685	FBgn0040910	CG12685
chrX	FlyBase	mRNA	4403309	4405239	+	CG3546	FBgn0029716	CG3546
chrX	FlyBase	mRNA	4416371	4417118	-	CG12684	FBgn0029717	CG12684
chrX	FlyBase	mRNA	4462806	4471460	+	peb	FBgn0003053	CG12212
chrX	FlyBase	mRNA	5374164	5405420	-	CG33980	FBgn0053980	CG33980
chrX	FlyBase	mRNA	5439510	5457470	+	CG4136	FBgn0029775	CG4136
chrX	FlyBase	mRNA	5842740	5846033	-	CG4766	FBgn0027546	CG4766
chrX	FlyBase	mRNA	5851096	5858414	-	mab-2	FBgn0029003	CG4746
chrX	FlyBase	mRNA	7038312	7085656	+	CG9650	FBgn0029939	CG9650
chrX	FlyBase	mRNA	7454384	7521259	+	ct	FBgn0004198	CG11387
chrX	FlyBase	mRNA	8476576	8495886	-	oc	FBgn0004102	CG12154
chrX	FlyBase	mRNA	8602471	8651011	-	Lim1	FBgn0026411	CG11354
chrX	FlyBase	mRNA	8664458	8665909	+	CG32710	FBgn0052710	CG32710
chrX	FlyBase	mRNA	9539409	9542794	+	btd	FBgn0000233	CG12653
chrX	FlyBase	mRNA	9598180	9600490	+	Sp1	FBgn0020378	CG1343
chrX	FlyBase	mRNA	15952240	15957131	-	disco-r	FBgn0042650	CG32577
chrX	FlyBase	mRNA	16044535	16050671	-	disco	FBgn0000459	CG9908
chrX	FlyBase	mRNA	17603320	17614820	+	unc-4	FBgn0024184	CG6269
chrX	FlyBase	mRNA	17624987	17647925	+	OdsH	FBgn0026058	CG6352
chrX	FlyBase	mRNA	17653175	17653552	-	CG12986	FBgn0030868	CG12986
chrX	FlyBase	mRNA	19365949	19381419	-	CG32532	FBgn0052532	CG32532
chrX	FlyBase	mRNA	20478998	20480350	+	CG1835	FBgn0031127	CG1835
chrX	FlyBase	mRNA	20481504	20487600	-	hydra	FBgn0031128	CG1338
chrX	FlyBase	mRNA	20505117	20508002	+	run	FBgn0003300	CG1849
chrX	FlyBase	mRNA	21185017	21195837	+	slgA	FBgn0003423	CG1417
* See Supplemental Materials for the details of definition of High- and Low-confidence PcG targets
