# Supplementary material for: Alternative Epigenetic Chromatin States of Polycomb Target Genes
Source: PLoS Genet. 2010 Jan 8;6(1):e1000805. doi: 10.1371/journal.pgen.1000805 (PMC2799325; doi:10.1371/journal.pgen.1000805)
Supplement: Table S3 — Class I low-confidence PcG target genes. (0.07 MB XLS) [file pgen.1000805.s015.xls]

## Sheet: Sheet1
Table S3. Class I low-confidence PcG target genes*
Chromosome	Source	type	start	stop	strand	Symbol	FB gene ID	Annotation symbol
chr2L	FlyBase	mRNA	9836	18583	-	l(2)gl	FBgn0002121	CG2671
chr2L	FlyBase	mRNA	602813	603562	+	CG13689	FBgn0031270	CG13689
chr2L	FlyBase	mRNA	1884984	1943816	+	CG7337	FBgn0031374	CG7337
chr2L	FlyBase	mRNA	1945225	1945709	-	CG15357	FBgn0040719	CG15357
chr2L	FlyBase	mRNA	1945840	1947359	-	CG33673	FBgn0053673	CG33673
chr2L	FlyBase	mRNA	2420808	2422915	+	CG9886	FBgn0031428	CG9886
chr2L	FlyBase	tRNA	2459924	2460044	-	tRNA:Y1:22Fb	FBgn0012017	CR31986
chr2L	FlyBase	tRNA	2462593	2462686	+	tRNA:Y1:22Fa	FBgn0012016	CR31987
chr2L	FlyBase	mRNA	3520262	3522556	+	CG8851	FBgn0031546	CG8851
chr2L	FlyBase	mRNA	3522594	3523960	-	Sr-CIV	FBgn0031547	CG3212
chr2L	FlyBase	mRNA	3525133	3527588	+	CG8852	FBgn0031548	CG8852
chr2L	FlyBase	mRNA	3527553	3530286	-	CG15415	FBgn0031549	CG15415
chr2L	FlyBase	mRNA	3681359	3685110	+	CG2808	FBgn0031556	CG2808
chr2L	FlyBase	mRNA	5346237	5363640	+	nompC	FBgn0016920	CG11020
chr2L	FlyBase	mRNA	6742508	6755686	+	CG11221	FBgn0031855	CG11221
chr2L	FlyBase	mRNA	6757864	6759628	-	CG11322	FBgn0031856	CG11322
chr2L	FlyBase	mRNA	6760527	6770644	-	CG11321	FBgn0031857	CG11321
chr2L	FlyBase	mRNA	6774039	6778456	+	CG17378	FBgn0031858	CG17378
chr2L	FlyBase	mRNA	6789761	6794595	-	nrv2	FBgn0015777	CG9261
chr2L	FlyBase	tRNA	6799744	6799816	+	CR31631	FBgn0051631	CR31631
chr2L	FlyBase	mRNA	6799939	6800834	-	CG17376	FBgn0042189	CG17376
chr2L	FlyBase	mRNA	7255460	7277168	-	Wnt4	FBgn0010453	CG4698
chr2L	FlyBase	mRNA	7282533	7283430	+	CG13785	FBgn0031901	CG13785
chr2L	FlyBase	mRNA	7350898	7352280	+	Wnt6	FBgn0031902	CG4969
chr2L	FlyBase	mRNA	7374762	7377259	+	Wnt10	FBgn0031903	CG4971
chr2L	FlyBase	mRNA	7377718	7384344	+	ninaC	FBgn0002938	CG5125
chr2L	FlyBase	mRNA	8752400	8753125	+	CG12438	FBgn0032065	CG12438
chr2L	FlyBase	mRNA	8765359	8768708	-	CG9463	FBgn0032066	CG9463
chr2L	FlyBase	mRNA	8769175	8772173	-	CG9465	FBgn0032067	CG9465
chr2L	FlyBase	mRNA	8772948	8776261	-	CG9466	FBgn0032068	CG9466
chr2L	FlyBase	mRNA	8777660	8781251	-	CG9468	FBgn0032069	CG9468
chr2L	FlyBase	mRNA	11284586	11285603	-	Osi21	FBgn0032359	CG14925
chr2L	FlyBase	mRNA	14424413	14425131	-	CG3474	FBgn0028871	CG3474
chr2L	FlyBase	mRNA	14447377	14450816	-	CG15283	FBgn0028844	CG15283
chr2L	FlyBase	mRNA	15071574	15092844	+	CG15270	FBgn0028879	CG15270
chr2L	FlyBase	mRNA	16396098	16444394	-	CG5888	FBgn0028523	CG5888
chr2L	FlyBase	mRNA	18710759	18712351	-	CG10348	FBgn0032707	CG10348
chr2L	FlyBase	mRNA	18717018	18717383	+	CG15166	FBgn0032708	CG15166
chr2L	FlyBase	mRNA	18841113	18851047	+	CG17321	FBgn0032719	CG17321
chr2L	FlyBase	mRNA	18851053	18853473	-	CG10602	FBgn0032721	CG10602
chr2L	FlyBase	mRNA	18853952	18855119	-	mRpL13	FBgn0032720	CG10603
chr2L	FlyBase	mRNA	18912454	18939877	-	CG18397	FBgn0032723	CG18397
chr2L	FlyBase	mRNA	19450185	19453655	+	CG10026	FBgn0032785	CG10026
chr2L	FlyBase	mRNA	20096876	20098445	+	Kua	FBgn0032850	CG10723
chr2L	FlyBase	mRNA	20099375	20099992	-	CG13970	FBgn0032851	CG13970
chr2L	FlyBase	mRNA	20129772	20130830	-	CG10651	FBgn0032853	CG10651
chr2L	FlyBase	mRNA	21769711	21771606	-	CG11630	FBgn0032964	CG11630
chr2L	FlyBase	mRNA	22028383	22030627	-	CG31601	FBgn0051601	CG31601
chr2R	FlyBase	mRNA	2111718	2112791	-	CG15233	FBgn0033076	CG15233
chr2R	FlyBase	mRNA	2118803	2124826	-	CG15234	FBgn0040673	CG15234
chr2R	FlyBase	mRNA	2122318	2131190	+	jing	FBgn0041145	CG9403
chr2R	FlyBase	mRNA	2939717	2940406	-	CG11145	FBgn0033168	CG11145
chr2R	FlyBase	mRNA	3505603	3506781	-	CG11196	FBgn0033248	CG11196
chr2R	FlyBase	mRNA	3507249	3510386	-	Hey	FBgn0027788	CG11194
chr2R	FlyBase	mRNA	3512462	3513933	-	CG11191	FBgn0033249	CG11191
chr2R	FlyBase	mRNA	3516616	3518486	+	Odc1	FBgn0013307	CG8721
chr2R	FlyBase	mRNA	3519077	3520877	+	Odc2	FBgn0013308	CG8719
chr2R	FlyBase	mRNA	3520924	3525567	-	CG14762	FBgn0033250	CG14762
chr2R	FlyBase	mRNA	3565639	3570364	-	CG12769	FBgn0033252	CG12769
chr2R	FlyBase	mRNA	4551533	4553955	-	Ance-4	FBgn0033366	CG8196
chr2R	FlyBase	mRNA	4554073	4556521	-	CG8193	FBgn0033367	CG8193
chr2R	FlyBase	mRNA	4556663	4571719	-	CG13743	FBgn0033368	CG13743
chr2R	FlyBase	mRNA	4572436	4573737	-	CG8197	FBgn0033369	CG8197
chr2R	FlyBase	mRNA	4590542	4594188	+	CG8083	FBgn0025709	CG8083
chr2R	FlyBase	mRNA	4594250	4596206	+	CG11778	FBgn0033371	CG11778
chr2R	FlyBase	mRNA	4596411	4599370	-	CG13742	FBgn0033372	CG13742
chr2R	FlyBase	mRNA	4716221	4718934	-	CG8027	FBgn0033392	CG8027
chr2R	FlyBase	mRNA	4719375	4721477	+	CG8029	FBgn0033393	CG8029
chr2R	FlyBase	mRNA	4730940	4731359	+	CG13740	FBgn0033394	CG13740
chr2R	FlyBase	mRNA	4739594	4759060	-	hig	FBgn0010114	CG2040
chr2R	FlyBase	mRNA	4749343	4751646	+	Cyp4p2	FBgn0033395	CG1944
chr2R	FlyBase	mRNA	4751856	4753950	+	Cyp4p1	FBgn0015037	CG10842
chr2R	FlyBase	mRNA	6968124	6979937	+	E(Pc)	FBgn0000581	CG7776
chr2R	FlyBase	mRNA	7239830	7242207	+	pyr	FBgn0033649	CG13194
chr2R	FlyBase	mRNA	8388691	8390920	-	CG3790	FBgn0033778	CG3790
chr2R	FlyBase	mRNA	8391065	8392873	-	CG3814	FBgn0025692	CG3814
chr2R	FlyBase	mRNA	8392998	8395730	-	Nmda1	FBgn0013305	CG3798
chr2R	FlyBase	mRNA	8396226	8399077	+	Aats-asp	FBgn0002069	CG3821
chr2R	FlyBase	mRNA	8452802	8456319	+	CG13320	FBgn0033785	CG13320
chr2R	FlyBase	mRNA	8456237	8462251	-	Mdr49	FBgn0004512	CG3879
chr2R	FlyBase	mRNA	8464561	8468193	-	CG3884	FBgn0033786	CG3884
chr2R	FlyBase	mRNA	8469463	8471082	+	CG13321	FBgn0033787	CG13321
chr2R	FlyBase	mRNA	8562785	8563195	-	CG13323	FBgn0033788	CG13323
chr2R	FlyBase	mRNA	9701726	9713239	+	CG30069	FBgn0050069	CG30069
chr2R	FlyBase	mRNA	9713863	9715584	-	CG8394	FBgn0033911	CG8394
chr2R	FlyBase	mRNA	9935902	9938510	+	CG17386	FBgn0033936	CG17386
chr2R	FlyBase	mRNA	9942199	9947198	-	phyl	FBgn0013725	CG10108
chr2R	FlyBase	mRNA	9957102	9957894	+	CG17388	FBgn0033937	CG17388
chr2R	FlyBase	mRNA	10332723	10334850	-	CG10202	FBgn0033969	CG10202
chr2R	FlyBase	mRNA	10347696	10348818	+	CG10205	FBgn0033970	CG10205
chr2R	FlyBase	mRNA	11121130	11121751	+	CG30465	FBgn0050465	CG30465
chr2R	FlyBase	mRNA	11192079	11193802	-	CG8207	FBgn0034035	CG8207
chr2R	FlyBase	mRNA	13317652	13356476	+	grh	FBgn0004586	CG5058
chr2R	FlyBase	mRNA	14764624	14765777	+	wbl	FBgn0004003	CG7225
chr2R	FlyBase	mRNA	14765890	14766529	-	CG33454	FBgn0053454	CG33454
chr2R	FlyBase	mRNA	14767408	14768048	-	CG33453	FBgn0053453	CG33453
chr2R	FlyBase	mRNA	14796281	14798834	-	CG11906	FBgn0034425	CG11906
chr2R	FlyBase	mRNA	14799414	14800082	-	CG10476	FBgn0034426	CG10476
chr2R	FlyBase	mRNA	14800436	14801461	-	CG10474	FBgn0034427	CG10474
chr2R	FlyBase	mRNA	14802885	14803514	+	CG18606	FBgn0034428	CG18606
chr2R	FlyBase	mRNA	14803989	14804663	+	CG18607	FBgn0034429	CG18607
chr2R	FlyBase	mRNA	16387631	16389987	+	CG9236	FBgn0034558	CG9236
chr2R	FlyBase	mRNA	16424362	16444614	+	Rx	FBgn0020617	CG10052
chr2R	FlyBase	mRNA	17711276	17713158	-	CG3292	FBgn0034710	CG3292
chr2R	FlyBase	mRNA	17713587	17715569	-	CG3290	FBgn0034711	CG3290
chr2R	FlyBase	mRNA	17716489	17718324	-	CG3264	FBgn0034712	CG3264
chr2R	FlyBase	mRNA	17719023	17720286	+	CG11291	FBgn0034713	CG11291
chr2R	FlyBase	mRNA	17720423	17724846	+	ari-2	FBgn0025186	CG5709
chr2R	FlyBase	mRNA	17725099	17726080	-	CG30278	FBgn0050278	CG30278
chr2R	FlyBase	mRNA	17726322	17728448	-	Oatp58Da	FBgn0050277	CG30277
chr2R	FlyBase	mRNA	17728774	17731172	-	Oatp58Db	FBgn0034715	CG3382
chr2R	FlyBase	mRNA	17801041	17804537	+	CG5819	FBgn0034717	CG5819
chr2R	FlyBase	mRNA	19064410	19067797	+	alphaPS5	FBgn0034880	CG5372
chr2R	FlyBase	mRNA	19068094	19071647	+	Pi3K59F	FBgn0015277	CG5373
chr2R	FlyBase	mRNA	19071679	19072350	+	CG30184	FBgn0050184	CG30184
chr2R	FlyBase	mRNA	19107123	19108354	-	CG30182	FBgn0050182	CG30182
chr2R	FlyBase	mRNA	19108514	19109373	-	CG10332	FBgn0034881	CG10332
chr2R	FlyBase	mRNA	19110185	19111241	+	CG5398	FBgn0034882	CG5398
chr2R	FlyBase	mRNA	19111326	19112742	-	CG17664	FBgn0034883	CG17664
chr2R	FlyBase	mRNA	19113358	19114234	-	CG17662	FBgn0034884	CG17662
chr2R	FlyBase	mRNA	19115175	19122271	-	CG4019	FBgn0034885	CG4019
chr2R	FlyBase	mRNA	19165176	19187628	+	Pde8	FBgn0034886	CG5411
chr2R	FlyBase	mRNA	19775280	19776558	-	CG13577	FBgn0034998	CG13577
chr2R	FlyBase	mRNA	19839122	19841906	-	slbo	FBgn0005638	CG4354
chr2R	FlyBase	mRNA	19851313	19884075	+	bs	FBgn0004101	CG3411
chr2R	FlyBase	tRNA	19881663	19881736	+	tRNA:N5:60C	FBgn0053537	CR33537
chr2R	FlyBase	mRNA	19885431	19886340	+	CG13578	FBgn0035000	CG13578
chr2R	FlyBase	mRNA	19886236	19897312	-	mAcR-60C	FBgn0000037	CG4356
chr2R	FlyBase	mRNA	20305525	20306213	+	CG12849	FBgn0035068	CG12849
chr2R	FlyBase	mRNA	20306398	20307162	+	CG3611	FBgn0035069	CG3611
chr2R	FlyBase	mRNA	20539980	20547597	+	Nplp1	FBgn0035092	CG3441
chr2R	FlyBase	mRNA	20580220	20591920	-	gol	FBgn0004919	CG2679
chr2R	FlyBase	mRNA	20593380	20647141	-	Tkr	FBgn0003715	CG16778
chr2R	FlyBase	mRNA	20637032	20637512	+	CG30430	FBgn0050430	CG30430
chr2R	FlyBase	mRNA	20675534	20677360	+	CG34038	FBgn0054038	CG34038
chr2R	FlyBase	mRNA	20681398	20681788	-	PebII	FBgn0011694	CG2665
chr2R	FlyBase	mRNA	20682941	20684315	-	Peb	FBgn0004181	CG2668
chr2R	FlyBase	mRNA	20691229	20696437	-	CG9380	FBgn0035094	CG9380
chr2R	FlyBase	mRNA	20754129	20755104	+	CG30429	FBgn0050429	CG30429
chr2R	FlyBase	mRNA	20756606	20757916	-	CG33680	FBgn0053680	CG33680
chr2R	FlyBase	mRNA	20760914	20764924	+	CG30428	FBgn0050428	CG30428
chr3L	FlyBase	mRNA	345010	349213	+	CG1233	FBgn0035137	CG1233
chr3L	FlyBase	mRNA	349195	349969	-	CG13884	FBgn0035138	CG13884
chr3L	FlyBase	mRNA	417790	524121	-	klar	FBgn0001316	CG17046
chr3L	FlyBase	mRNA	1173122	1173892	+	CG13912	FBgn0035186	CG13912
chr3L	FlyBase	mRNA	1173916	1176701	-	Trh	FBgn0035187	CG9122
chr3L	FlyBase	mRNA	1178270	1178834	-	LysX	FBgn0004431	CG9120
chr3L	FlyBase	mRNA	1179853	1182873	+	Aplip1	FBgn0040281	CG1200
chr3L	FlyBase	mRNA	1185403	1186615	-	CG32335	FBgn0063667	CG32335
chr3L	FlyBase	mRNA	1186838	1188324	-	CG9119	FBgn0035189	CG9119
chr3L	FlyBase	mRNA	1189597	1190321	+	CG34022	FBgn0054022	CG34022
chr3L	FlyBase	mRNA	1190903	1191400	+	LysB	FBgn0004425	CG1179
chr3L	FlyBase	mRNA	1194017	1194503	+	LysC	FBgn0004426	CG9111
chr3L	FlyBase	mRNA	1194257	1194728	-	LysD	FBgn0004427	CG9118
chr3L	FlyBase	mRNA	1196456	1196945	+	LysE	FBgn0004428	CG1180
chr3L	FlyBase	mRNA	3987004	3990158	+	CG14985	FBgn0035482	CG14985
chr3L	FlyBase	mRNA	4006502	4009541	-	CG11594	FBgn0035484	CG11594
chr3L	FlyBase	mRNA	4010301	4012015	+	Gr64a	FBgn0045479	CG32261
chr3L	FlyBase	mRNA	4012137	4013779	+	Gr64b	FBgn0045478	CG32257
chr3L	FlyBase	mRNA	4013964	4015457	+	Gr64c	FBgn0045477	CG32256
chr3L	FlyBase	mRNA	5604930	5622896	+	Blimp-1	FBgn0035625	CG5249
chr3L	FlyBase	mRNA	5628630	5631331	+	lin-28	FBgn0035626	CG17334
chr3L	FlyBase	mRNA	6730570	6735049	-	CG32392	FBgn0052392	CG32392
chr3L	FlyBase	mRNA	6916903	6922612	+	CG14821	FBgn0035719	CG14821
chr3L	FlyBase	mRNA	8972133	8976513	+	CG5087	FBgn0035953	CG5087
chr3L	FlyBase	mRNA	9021387	9022680	+	CG5144	FBgn0035957	CG5144
chr3L	FlyBase	mRNA	9022809	9036895	-	Argk	FBgn0000116	CG32031
chr3L	FlyBase	mRNA	10946601	10947429	+	CG14147	FBgn0036112	CG14147
chr3L	FlyBase	mRNA	10949549	10950310	+	CG32080	FBgn0052080	CG32080
chr3L	FlyBase	mRNA	10997486	10998553	+	Fad2	FBgn0029172	CG7923
chr3L	FlyBase	mRNA	10999508	11001279	+	CG32079	FBgn0052079	CG32079
chr3L	FlyBase	mRNA	11001526	11003380	+	CG32081	FBgn0052081	CG32081
chr3L	FlyBase	mRNA	11010304	11025316	-	CG6327	FBgn0036115	CG6327
chr3L	FlyBase	mRNA	12511456	12546469	-	CG10632	FBgn0036302	CG10632
chr3L	FlyBase	mRNA	14059845	14063312	-	Fbp1	FBgn0000639	CG17285
chr3L	FlyBase	mRNA	14069513	14072333	-	Sox21a	FBgn0036411	CG7345
chr3L	FlyBase	mRNA	14151503	14154907	-	nan	FBgn0036414	CG5842
chr3L	FlyBase	mRNA	19649197	19652617	-	CG8765	FBgn0036900	CG8765
chr3L	FlyBase	mRNA	19652887	19655251	+	Gbeta76C	FBgn0004623	CG8770
chr3L	FlyBase	mRNA	19655765	19660484	-	LCBP1	FBgn0036901	CG8756
chr3L	FlyBase	mRNA	19666236	19673268	-	CG32209	FBgn0052209	CG32209
chr3L	FlyBase	mRNA	20571071	20574636	+	CG13251	FBgn0037014	CG13251
chr3L	FlyBase	mRNA	20621583	20622290	+	CG32431	FBgn0052431	CG32431
chr3L	FlyBase	mRNA	21514678	21515193	-	CG14574	FBgn0037104	CG14574
chr3R	FlyBase	mRNA	2482012	2483504	-	CG1307	FBgn0026566	CG1307
chr3R	FlyBase	mRNA	2483604	2485165	+	CG2358	FBgn0026567	CG2358
chr3R	FlyBase	mRNA	2485128	2485822	-	agt	FBgn0024912	CG1303
chr3R	FlyBase	mRNA	2516612	2517480	-	Ccp84Ae	FBgn0004779	CG1330
chr3R	FlyBase	mRNA	2518520	2519180	+	Ccp84Ad	FBgn0004780	CG2341
chr3R	FlyBase	mRNA	2521187	2521993	-	Ccp84Ac	FBgn0004781	CG1327
chr3R	FlyBase	ncRNA	2525274	2525886	-	pncr002:3R	FBgn0063127	CR33938
chr3R	FlyBase	mRNA	2527689	2528599	-	Ccp84Ab	FBgn0004782	CG1252
chr3R	FlyBase	mRNA	2529804	2530625	+	Ccp84Aa	FBgn0004783	CG2360
chr3R	FlyBase	mRNA	2578586	2579921	-	zen	FBgn0004053	CG1046
chr3R	FlyBase	mRNA	2580013	2580681	-	CG1162	FBgn0026564	CG1162
chr3R	FlyBase	mRNA	2581581	2585199	-	bcd	FBgn0000166	CG1034
chr3R	FlyBase	mRNA	2588315	2590983	+	Ama	FBgn0000071	CG2198
chr3R	FlyBase	ncRNA	2635276	2635296	-	mir-10	FBgn0046833	CR32942
chr3R	FlyBase	tRNA	2645616	2645688	+	tRNA:K5:84ABd	FBgn0026162	CR31490
chr3R	FlyBase	tRNA	2646790	2646862	-	tRNA:K5:84ABc	FBgn0026163	CR31487
chr3R	FlyBase	tRNA	2647511	2647583	+	tRNA:K5:84ABb	FBgn0026164	CR31489
chr3R	FlyBase	ncRNA	2648220	2648518	+	7SLRNA	FBgn0000003	CR32864
chr3R	FlyBase	tRNA	2648685	2648757	-	tRNA:K5:84ABa	FBgn0011904	CR31486
chr3R	FlyBase	mRNA	2888042	2890011	+	CG1988	FBgn0037464	CG1988
chr3R	FlyBase	mRNA	2889908	2892854	-	CG1105	FBgn0037465	CG1105
chr3R	FlyBase	mRNA	3141555	3142891	-	CG10029	FBgn0037498	CG10029
chr3R	FlyBase	tRNA	3965255	3965328	-	tRNA:N5:84F	FBgn0051583	CR31583
chr3R	FlyBase	tRNA	3965673	3965745	-	tRNA:R2:84Fe	FBgn0011963	CR31584
chr3R	FlyBase	tRNA	3965945	3966017	-	tRNA:R2:84Fd	FBgn0011962	CR31585
chr3R	FlyBase	tRNA	3966198	3966270	-	tRNA:R2:84Fc	FBgn0011961	CR31582
chr3R	FlyBase	tRNA	3966449	3966521	-	tRNA:R2:84Fb	FBgn0011960	CR31566
chr3R	FlyBase	tRNA	3966692	3966764	-	tRNA:R2:84Fa	FBgn0011959	CR31581
chr3R	FlyBase	mRNA	4134700	4135656	-	CG11693	FBgn0037570	CG11693
chr3R	FlyBase	mRNA	4136925	4137807	-	CG11694	FBgn0037571	CG11694
chr3R	FlyBase	mRNA	4137945	4138819	+	CG11698	FBgn0037572	CG11698
chr3R	FlyBase	mRNA	4138936	4140589	+	eIF4AIII	FBgn0037573	CG7483
chr3R	FlyBase	mRNA	4140506	4142217	-	CG9613	FBgn0037574	CG9613
chr3R	FlyBase	mRNA	4143340	4145285	+	Ctr1B	FBgn0062412	CG7459
chr3R	FlyBase	mRNA	6260522	6262385	+	Cyp12e1	FBgn0037817	CG14680
chr3R	FlyBase	mRNA	6298838	6299533	+	CG31395	FBgn0051395	CG31395
chr3R	FlyBase	mRNA	6329461	6330129	+	CG31397	FBgn0051397	CG31397
chr3R	FlyBase	mRNA	6501281	6502892	-	CG6465	FBgn0037818	CG6465
chr3R	FlyBase	mRNA	6503609	6504899	-	CG14688	FBgn0037819	CG14688
chr3R	FlyBase	mRNA	6512665	6522190	+	CG14681	FBgn0037820	CG14681
chr3R	FlyBase	mRNA	8048109	8049770	+	CG10014	FBgn0038000	CG10014
chr3R	FlyBase	mRNA	8049785	8050727	-	CG17404	FBgn0038001	CG17404
chr3R	FlyBase	mRNA	8051004	8052061	-	CG12256	FBgn0038002	CG12256
chr3R	FlyBase	mRNA	8137075	8138841	+	CG4066	FBgn0038011	CG4066
chr3R	FlyBase	tRNA	8148285	8148356	-	CR31432	FBgn0051432	CR31432
chr3R	FlyBase	mRNA	8149245	8150936	+	CG10013	FBgn0038012	CG10013
chr3R	FlyBase	mRNA	8858259	8863748	+	ry	FBgn0003308	CG7642
chr3R	FlyBase	mRNA	8864135	8865906	+	CG11668	FBgn0038113	CG11668
chr3R	FlyBase	mRNA	8865881	8867464	-	snk	FBgn0003450	CG7996
chr3R	FlyBase	mRNA	8867790	8870251	+	CG11670	FBgn0038114	CG11670
chr3R	FlyBase	mRNA	8870481	8873106	+	Hsc70-2	FBgn0001217	CG7756
chr3R	FlyBase	mRNA	8873389	8875035	+	CG31157	FBgn0051157	CG31157
chr3R	FlyBase	mRNA	8875120	8877172	-	CG7966	FBgn0038115	CG7966
chr3R	FlyBase	mRNA	8877978	8882454	+	DDB1	FBgn0027049	CG7769
chr3R	FlyBase	mRNA	9768070	9769124	-	Art9	FBgn0038188	CG9929
chr3R	FlyBase	mRNA	9770421	9771504	-	Art6	FBgn0038189	CG9927
chr3R	FlyBase	mRNA	9774157	9775054	+	CG31517	FBgn0047199	CG31517
chr3R	FlyBase	mRNA	9775946	9776860	-	CG9926	FBgn0038190	CG9926
chr3R	FlyBase	mRNA	9784473	9786196	+	Ipp	FBgn0016672	CG3028
chr3R	FlyBase	mRNA	9786432	9789891	-	CG9925	FBgn0038191	CG9925
chr3R	FlyBase	mRNA	12186051	12194026	-	CG14880	FBgn0038422	CG14880
chr3R	FlyBase	mRNA	12195208	12196255	-	CG10317	FBgn0038423	CG10317
chr3R	FlyBase	mRNA	12420820	12422776	+	CG14892	FBgn0038447	CG14892
chr3R	FlyBase	mRNA	12422795	12430510	-	CG10345	FBgn0027562	CG10345
chr3R	FlyBase	mRNA	12435481	12436972	+	npf	FBgn0027109	CG10342
chr3R	FlyBase	mRNA	12437351	12439122	-	CG12783	FBgn0038448	CG12783
chr3R	FlyBase	mRNA	12439134	12440109	-	CG10340	FBgn0022344	CG10340
chr3R	FlyBase	mRNA	12441033	12442876	+	CG17562	FBgn0038449	CG17562
chr3R	FlyBase	mRNA	12443703	12445419	+	CG17560	FBgn0038450	CG17560
chr3R	FlyBase	mRNA	12446551	12448325	+	CG14893	FBgn0038451	CG14893
chr3R	FlyBase	mRNA	12448598	12450342	-	CG14905	FBgn0038452	CG14905
chr3R	FlyBase	mRNA	12450948	12463770	+	Fas1	FBgn0000634	CG6588
chr3R	FlyBase	mRNA	12804161	12807905	-	Ahcy89E	FBgn0015011	CG8956,CG8956
chr3R	FlyBase	mRNA	13393676	13394026	+	CG18139	FBgn0038522	CG18139
chr3R	FlyBase	mRNA	13420145	13420695	+	CG7587	FBgn0038523	CG7587
chr3R	FlyBase	mRNA	13421112	13421766	+	Sgs5	FBgn0003375	CG7596
chr3R	FlyBase	mRNA	14052113	14054428	+	CG7998	FBgn0038587	CG7998
chr3R	FlyBase	mRNA	14212555	14215525	-	CG7678	FBgn0038613	CG7678
chr3R	FlyBase	mRNA	17223588	17225544	-	CG6475	FBgn0038886	CG6475
chr3R	FlyBase	mRNA	17229820	17232239	+	CG7907	FBgn0038887	CG7907
chr3R	FlyBase	mRNA	17233174	17233905	+	CheB93a	FBgn0038888	CG15503
chr3R	FlyBase	mRNA	17234849	17235582	+	CheB93b	FBgn0051438	CG31438
chr3R	FlyBase	mRNA	17308047	17312604	+	CG7922	FBgn0038889	CG7922
chr3R	FlyBase	mRNA	17346663	17353419	+	CG7956	FBgn0038890	CG7956
chr3R	FlyBase	mRNA	17357220	17357889	-	CG15499	FBgn0038891	CG15499
chr3R	FlyBase	mRNA	19011300	19047683	-	cnc	FBgn0000338	CG17894
chr3R	FlyBase	mRNA	25412958	25413822	-	CG7567	FBgn0039670	CG7567
chr3R	FlyBase	mRNA	25414715	25415484	-	CG11470	FBgn0039671	CG11470
chr3R	FlyBase	mRNA	25415871	25416604	-	CG31041	FBgn0051041	CG31041
chr3R	FlyBase	mRNA	25508224	25511502	+	Gycalpha99B	FBgn0013972	CG1912
chr3R	FlyBase	mRNA	25541973	25542532	-	Obp99b	FBgn0039685	CG7592
chr3R	FlyBase	mRNA	25544401	25548111	+	CG15506	FBgn0039686	CG15506
chr3R	FlyBase	mRNA	25548883	25549948	+	Pcd	FBgn0024841	CG1963
chr3R	FlyBase	mRNA	25549877	25550642	-	CG7593	FBgn0039687	CG7593
chr3R	FlyBase	mRNA	25550977	25551336	+	CG18731	FBgn0042213	CG18731
chr3R	FlyBase	mRNA	25552750	25558388	+	Kul	FBgn0039688	CG1964
chr3R	FlyBase	mRNA	26516366	26518490	+	CG1342	FBgn0039795	CG1342
chr3R	FlyBase	mRNA	26519856	26521220	-	CG12069	FBgn0039796	CG12069
chr3R	FlyBase	mRNA	26521250	26522860	-	Pka-C2	FBgn0000274	CG12066
chr3R	FlyBase	mRNA	26530481	26531815	-	CG31010	FBgn0051010	CG31010
chr3R	FlyBase	mRNA	26551809	26553739	+	CG1340	FBgn0039797	CG1340
chr3R	FlyBase	mRNA	26555649	26556868	-	CG11313	FBgn0039798	CG11313
chr3R	FlyBase	mRNA	26568623	26569636	+	CG15543	FBgn0039799	CG15543
chr3R	FlyBase	mRNA	26570326	26570983	-	CG11314	FBgn0039800	CG11314
chr3R	FlyBase	mRNA	26571201	26572010	-	CG11315	FBgn0039801	CG11315
chr3R	FlyBase	mRNA	26718636	26719276	+	CG31101	FBgn0051101	CG31101
chr3R	FlyBase	mRNA	26719683	26726359	+	Cyp4c3	FBgn0015032	CG1438
chr3R	FlyBase	mRNA	26785529	26787973	+	CG15548	FBgn0039812	CG15548
chr3R	FlyBase	mRNA	26789011	26790042	-	Ctr1C	FBgn0062411	CG15551
chr3R	FlyBase	mRNA	26794864	26842569	-	5-HT7	FBgn0004573	CG12073
chr3R	FlyBase	mRNA	26916429	26923040	-	CG11317	FBgn0039816	CG11317
chr3R	FlyBase	mRNA	26924713	26926796	-	CG15553	FBgn0039817	CG15553
chr3R	FlyBase	mRNA	26932088	26934910	-	CG11318	FBgn0039818	CG11318
chr3R	FlyBase	mRNA	26947855	26949239	-	Prosalpha3T	FBgn0039819	CG1736
chr4	FlyBase	mRNA	717939	741411	+	ey	FBgn0005558	CG1464
chrX	FlyBase	mRNA	366240	384859	+	arg	FBgn0023535	CG18104
chrX	FlyBase	mRNA	384763	386674	-	CG4293	FBgn0024983	CG4293
chrX	FlyBase	mRNA	4226709	4228406	+	CG12688	FBgn0029707	CG12688
chrX	FlyBase	mRNA	4233069	4233488	-	CG32773	FBgn0052773	CG32773
chrX	FlyBase	mRNA	4375468	4379076	+	CG3556	FBgn0029708	CG3556
chrX	FlyBase	mRNA	5811517	5831932	+	Grip	FBgn0029830	CG14447
chrX	FlyBase	mRNA	5834048	5837880	+	CG5966	FBgn0029831	CG5966
chrX	FlyBase	ncRNA	6990820	6995086	-	CR32730	FBgn0047092	CR32730
chrX	FlyBase	mRNA	7079988	7085656	+	CG9650	FBgn0029939	CG9650
chrX	FlyBase	mRNA	7112140	7113117	+	CG1958	FBgn0029940	CG1958
chrX	FlyBase	mRNA	7419834	7421837	+	CG11369	FBgn0029951	CG11369
chrX	FlyBase	mRNA	7430677	7431246	-	CG12689	FBgn0029952	CG12689
chrX	FlyBase	mRNA	8709349	8717371	+	CG12075	FBgn0030065	CG12075
chrX	FlyBase	mRNA	9598180	9600490	+	Sp1	FBgn0020378	CG1343
chrX	FlyBase	snRNA	16087945	16088054	-	snRNA:U5:14B	FBgn0003933	CR32914
chrX	FlyBase	snRNA	16088609	16088800	+	snRNA:U2:14B	FBgn0003920	CR32913
chrX	FlyBase	mRNA	20481504	20483647	-	hydra	FBgn0031128	CG1338
chrX	FlyBase	mRNA	20545420	20546636	-	CG1324	FBgn0031129	CG1324
chrX	FlyBase	mRNA	20555747	20556625	-	CG15452	FBgn0031130	CG15452
chrX	FlyBase	mRNA	21196191	21198616	-	Hlc	FBgn0001565	CG1666
chrX	FlyBase	snoRNA	21197521	21197611	-	snoRNA:Z30	FBgn0025882	CR32519
chrX	FlyBase	mRNA	21199683	21201526	+	mst	FBgn0020272	CG1424
chrX	FlyBase	mRNA	21207403	21207975	-	lcs	FBgn0028583	CG12794
chrX	FlyBase	mRNA	21213049	21213414	-	CG1678	FBgn0031176	CG1678
chrX	FlyBase	mRNA	21235264	21238760	-	CG34019	FBgn0054019	CG34019
chrX	FlyBase	mRNA	21239368	21239919	-	CG10918	FBgn0031178	CG10918
chrX	FlyBase	mRNA	21242251	21242769	-	CG14583	FBgn0040644	CG14583
chrX	FlyBase	mRNA	21245945	21246471	-	CG12564	FBgn0031179	CG12564
chrX	FlyBase	mRNA	21251439	21268410	-	CG12565	FBgn0031180	CG12565
chrX	FlyBase	mRNA	21287930	21289621	-	CG14584	FBgn0031181	CG14584
chrX	FlyBase	mRNA	21328110	21329845	-	Cyp6t1	FBgn0031182	CG1644
chrX	FlyBase	mRNA	21330851	21331513	+	CG32822	FBgn0052822	CG32822
* See Supplemental Materials for the details of definition of High- and Low-confidence PcG targets
