# Supplementary material for: Alternative Epigenetic Chromatin States of Polycomb Target Genes
Source: PLoS Genet. 2010 Jan 8;6(1):e1000805. doi: 10.1371/journal.pgen.1000805 (PMC2799325; doi:10.1371/journal.pgen.1000805)
Supplement: Table S4 — Class II high-confidence PcG target genes. (0.03 MB XLS) [file pgen.1000805.s016.xls]

## Sheet: Sheet1
Table S4. Class II high-confidence PcG target genes*
Chromosome	Source	type	start	stop	strand	Symbol	FB gene ID	Annotation symbol
chr2L	FlyBase	mRNA	21919	23888	-	CG2657	FBgn0031209	CG2657
chr2L	FlyBase	mRNA	25402	59242	-	CG31973	FBgn0051973	CG31973
chr2L	FlyBase	mRNA	378116	387439	+	al	FBgn0000061	CG3935
chr2L	FlyBase	mRNA	545148	547096	+	nAcRbeta-21C	FBgn0031261	CG11822
chr2L	FlyBase	mRNA	547414	552454	-	Ets21C	FBgn0005660	CG2914
chr2L	FlyBase	mRNA	2370156	2371524	-	CG3597	FBgn0031417	CG3597
chr2L	FlyBase	mRNA	2805518	2812147	+	Alp23B	FBgn0031461	CG16987
chr2L	FlyBase	mRNA	3068339	3094695	-	toc	FBgn0015600	CG9660
chr2L	FlyBase	mRNA	4821776	4828552	+	CG15628	FBgn0031632	CG15628
chr2L	FlyBase	mRNA	5218260	5219059	+	TpnC25D	FBgn0031692	CG6514
chr2L	FlyBase	mRNA	6527449	6546972	-	eya	FBgn0000320	CG9554
chr2L	FlyBase	mRNA	8412411	8415245	-	CG13398	FBgn0032042	CG13398
chr2L	FlyBase	mRNA	9578536	9579638	-	CG31709	FBgn0051709	CG31709
chr2L	FlyBase	mRNA	9579449	9581742	-	gcm	FBgn0014179	CG12245
chr2L	FlyBase	mRNA	9589630	9591547	+	CG3841	FBgn0032131	CG3841
chr2L	FlyBase	mRNA	9608479	9612710	+	gcm2	FBgn0019809	CG3858
chr2L	FlyBase	mRNA	10344459	10347706	+	CG5022	FBgn0032225	CG5022
chr2L	FlyBase	mRNA	12008376	12009846	+	Rh5	FBgn0014019	CG5279
chr2L	FlyBase	mRNA	12082997	12085792	-	prd	FBgn0003145	CG6716
chr2L	FlyBase	mRNA	15419222	15421514	-	wor	FBgn0001983	CG4158
chr2L	FlyBase	mRNA	19386295	19394420	-	CG17544	FBgn0032775	CG17544
chr2L	FlyBase	mRNA	20243745	20244628	-	CG17571	FBgn0032947	CG17571
chr2L	FlyBase	mRNA	20245370	20247183	+	CC41072	FBgn0069951	CG41072
chr2L	FlyBase	mRNA	20245458	20245867	-	CG40174	FBgn0058174	CG40174
chr2L	FlyBase	mRNA	20251488	20251892	-	CG17570	FBgn0032948	CG17570
chr2L	FlyBase	mRNA	20252544	20254459	-	CG40175	FBgn0058175	CG40175
chr2L	FlyBase	mRNA	20255583	20259509	-	CG40176	FBgn0058176	CG40176
chr2R	FlyBase	mRNA	3779488	3781121	-	CG30371	FBgn0050371	CG30371
chr2R	FlyBase	mRNA	5216196	5217969	+	CG30002	FBgn0050002	CG30002
chr2R	FlyBase	mRNA	5930531	5931586	+	Prx2540-2	FBgn0033518	CG11765
chr2R	FlyBase	mRNA	5932315	5932880	-	CG11825	FBgn0033519	CG11825
chr2R	FlyBase	mRNA	5934046	5934651	+	CG33474	FBgn0053474	CG33474
chr2R	FlyBase	mRNA	5936249	5937284	+	Prx2540-1	FBgn0033520	CG12405
chr2R	FlyBase	mRNA	5938695	5939726	-	CG12896	FBgn0033521	CG12896
chr2R	FlyBase	mRNA	6924570	6925341	-	CG30026	FBgn0050026	CG30026
chr2R	FlyBase	mRNA	11749221	11749799	-	CG7786	FBgn0034096	CG7786
chr2R	FlyBase	mRNA	12170178	12174016	-	Picot	FBgn0024315	CG8098
chr2R	FlyBase	mRNA	12617804	12622410	+	CG30456	FBgn0050456	CG30456
chr2R	FlyBase	mRNA	14042295	14050621	+	CG10924	FBgn0034356	CG10924
chr2R	FlyBase	mRNA	14051630	14054282	+	Pepck	FBgn0003067	CG17725
chr2R	FlyBase	mRNA	14054448	14055085	+	CG30119	FBgn0050119	CG30119
chr2R	FlyBase	mRNA	14058784	14061871	+	Rgk2	FBgn0034357	CG15069
chr2R	FlyBase	mRNA	15012617	15015236	+	CG15120	FBgn0034454	CG15120
chr2R	FlyBase	mRNA	15015157	15016159	-	CG16926	FBgn0040732	CG16926
chr2R	FlyBase	mRNA	16071722	16074816	+	CG13424	FBgn0034520	CG13424
chr2R	FlyBase	mRNA	17030587	17067009	+	Egfr	FBgn0003731	CG10079
chr2R	FlyBase	mRNA	17067828	17079034	-	CG10440	FBgn0034636	CG10440
chr2R	FlyBase	mRNA	18597703	18601862	-	CG9876	FBgn0034821	CG9876
chr2R	FlyBase	mRNA	19556805	19560639	+	sei	FBgn0003353	CG3182
chr3L	FlyBase	mRNA	6478	9847	+	mthl8	FBgn0052475	CG32475
chr3L	FlyBase	mRNA	49970	52534	+	Lsp1gamma	FBgn0002564	CG6821
chr3L	FlyBase	mRNA	201479	204253	-	pyx	FBgn0035113	CG17142
chr3L	FlyBase	mRNA	567516	572804	-	CG17181	FBgn0035144	CG17181
chr3L	FlyBase	mRNA	1019901	1084621	-	bab1	FBgn0004870	CG9097
chr3L	FlyBase	mRNA	1087048	1088606	+	CG9094	FBgn0035184	CG9094
chr3L	FlyBase	mRNA	3829685	3845217	+	Awh	FBgn0013751	CG1072
chr3L	FlyBase	mRNA	5564030	5566524	-	spo	FBgn0003486	CG10594
chr3L	FlyBase	mRNA	5566688	5569219	-	CG10592	FBgn0035619	CG10592
chr3L	FlyBase	mRNA	5569493	5571299	+	CG5150	FBgn0035620	CG5150
chr3L	FlyBase	mRNA	7493435	7501963	+	CG32372	FBgn0052372	CG32372
chr3L	FlyBase	mRNA	7567053	7613528	+	CG33275	FBgn0035802	CG33275
chr3L	FlyBase	mRNA	9308279	9312287	+	PGRP-LA	FBgn0035975	CG32042,CG32042
chr3L	FlyBase	mRNA	9314401	9321210	+	PGRP-LC	FBgn0035976	CG4432
chr3L	FlyBase	mRNA	12264983	12266909	-	CG4328	FBgn0036274	CG4328
chr3L	FlyBase	mRNA	12303183	12309853	+	CG32105	FBgn0052105	CG32105
chr3L	FlyBase	mRNA	13939436	13943038	+	Hsc70-1	FBgn0001216	CG8937,CG8937
chr3L	FlyBase	mRNA	14183484	14184136	+	CG7768	FBgn0036415	CG7768
chr3L	FlyBase	mRNA	14727304	14732971	+	CG9384	FBgn0036446	CG9384
chr3L	FlyBase	mRNA	21200522	21202181	-	CG9391	FBgn0037063	CG9391
chr3L	FlyBase	mRNA	21202231	21204421	-	CG9389	FBgn0037064	CG9389
chr3L	FlyBase	mRNA	21278879	21280595	-	CG12972	FBgn0037076	CG12972
chr3L	FlyBase	mRNA	21742544	21751822	+	eg	FBgn0000560	CG7383
chr3R	FlyBase	mRNA	4378330	4379690	+	Or85d	FBgn0037594	CG11742
chr3R	FlyBase	mRNA	4504676	4506052	-	CG33325	FBgn0053325	CG33325
chr3R	FlyBase	mRNA	4517038	4520322	-	hb	FBgn0001180	CG9786
chr3R	FlyBase	mRNA	7514099	7515745	-	CG6908	FBgn0037936	CG6908
chr3R	FlyBase	mRNA	10391668	10392192	+	CG14852	FBgn0038242	CG14852
chr3R	FlyBase	mRNA	10392302	10393148	-	CG31313	FBgn0051313	CG31313
chr3R	FlyBase	mRNA	13769829	13841516	+	cpo	FBgn0000363	CG31243
chr3R	FlyBase	mRNA	13906843	13908189	+	CG14317	FBgn0038566	CG14317
chr3R	FlyBase	mRNA	13916525	13959471	+	sr	FBgn0003499	CG7847
chr3R	FlyBase	mRNA	16899729	16902520	+	dmrt93B	FBgn0038851	CG5737
chr3R	FlyBase	mRNA	16902636	16906252	-	CG7056	FBgn0038852	CG7056
chr3R	FlyBase	mRNA	21847437	21848858	+	HLHm3	FBgn0002609	CG8346
chr3R	FlyBase	mRNA	21849757	21850215	-	m4	FBgn0002629	CG6099
chr3R	FlyBase	mRNA	23780743	23782960	+	CG5527	FBgn0039564	CG5527
chr3R	FlyBase	mRNA	25023305	25024933	+	CG14515	FBgn0039648	CG14515
chr3R	FlyBase	mRNA	25592707	25619838	+	kay	FBgn0001297	CG33956
chr3R	FlyBase	mRNA	25841227	25847980	-	Mgat2	FBgn0039738	CG7921
chr3R	FlyBase	mRNA	27581078	27584361	-	CG2187	FBgn0017448	CG2187
chr3R	FlyBase	mRNA	27585238	27587299	-	CG2191	FBgn0039873	CG2191
chr3R	FlyBase	mRNA	27589026	27590488	-	CG2150	FBgn0003065	CG2150
chrX	FlyBase	mRNA	1408547	1414328	-	CG14796	FBgn0025390	CG14796
chrX	FlyBase	ncRNA	1414505	1414556	-	snmRNA:400	FBgn0065095	CR33699
chrX	FlyBase	mRNA	3649422	3655746	+	fd3F	FBgn0061173	CG12632
chrX	FlyBase	ncRNA	3704133	3707662	-	roX1	FBgn0019661	CR32777
chrX	FlyBase	mRNA	3933274	3935963	+	CG15376	FBgn0029692	CG15376
chrX	FlyBase	mRNA	4484562	4486313	-	CG3081	FBgn0025613	CG3081
chrX	FlyBase	mRNA	4486504	4490105	-	CG3062	FBgn0025612	CG3062
chrX	FlyBase	mRNA	6836849	6838843	-	inx7	FBgn0027106	CG2977
chrX	FlyBase	mRNA	6843899	6848750	+	inx2	FBgn0027108	CG4590
chrX	FlyBase	mRNA	8293469	8299530	-	org-1	FBgn0021767	CG11202
chrX	FlyBase	mRNA	8883352	8885633	+	CG15364	FBgn0030075	CG15364
chrX	FlyBase	mRNA	9129870	9148858	+	lz	FBgn0002576	CG1689
chrX	FlyBase	mRNA	9157064	9158135	-	CG12667	FBgn0030124	CG12667
chrX	FlyBase	mRNA	10641215	10666929	-	Imp	FBgn0030235	CG1691
chrX	FlyBase	mRNA	15519012	15521752	-	CG15599	FBgn0030667	CG15599
chrX	FlyBase	mRNA	17148518	17158099	+	B-H2	FBgn0004854	CG5488
chrX	FlyBase	mRNA	17231438	17237216	+	B-H1	FBgn0011758	CG5529
chrX	FlyBase	mRNA	18075285	18077071	-	upd2	FBgn0030904	CG5988
chrX	FlyBase	mRNA	18101031	18101234	-	CG15058	FBgn0030907	CG15058
chrX	FlyBase	mRNA	18106726	18106986	-	CG15057	FBgn0030908	CG15057
chrX	FlyBase	mRNA	18109525	18117888	+	upd3	FBgn0053542	FBtr0074550,CG33542,FBtr0074551
chrX	FlyBase	mRNA	18126516	18127515	+	CG15061	FBgn0030911	CG15061
chrX	FlyBase	mRNA	18139281	18141762	-	os	FBgn0004956	CG5993
chrX	FlyBase	mRNA	18148060	18150086	-	CG6023	FBgn0030912	CG6023
* See Supplemental Materials for the details of definition of High- and Low-confidence PcG targets
