# Supplementary material for: Alternative Epigenetic Chromatin States of Polycomb Target Genes
Source: PLoS Genet. 2010 Jan 8;6(1):e1000805. doi: 10.1371/journal.pgen.1000805 (PMC2799325; doi:10.1371/journal.pgen.1000805)
Supplement: Table S6 — List of computationally defined PREs. (0.03 MB XLS) [file pgen.1000805.s018.xls]

## Sheet: CompPREs_visually_inspected
Table S6. List of computationally defined PREs
Chromosome	Start	Stop
chrX	4256419	4257419
chrX	4269021	4270021
chrX	4272163	4273163
chrX	4434738	4435738
chrX	4462000	4463000
chrX	4463879	4464879
chrX	5405532	5406532
chrX	5846202	5847202
chrX	5858446	5859446
chrX	7049762	7050762
chrX	7449399	7450399
chrX	7453505	7454505
chrX	7471963	7472963
chrX	8469571	8470571
chrX	8495644	8496644
chrX	8521273	8522273
chrX	8651812	8652812
chrX	9129199	9130199
chrX	9150308	9151308
chrX	15981440	15982440
chrX	16051194	16052194
chrX	17601981	17602981
chrX	17623020	17624020
chrX	21184434	21185434
chr2L	594629	595629
chr2L	1643954	1644954
chr2L	1969842	1970842
chr2L	1972554	1973554
chr2L	2448146	2449146
chr2L	3533873	3534873
chr2L	3824960	3825960
chr2L	5403343	5404343
chr2L	5421389	5422389
chr2L	5461011	5462011
chr2L	6817315	6818315
chr2L	6820995	6821995
chr2L	6833224	6834224
chr2L	7306468	7307468
chr2L	11445496	11446496
chr2L	11447107	11448107
chr2L	12586558	12587558
chr2L	12617731	12618731
chr2L	12657165	12658165
chr2L	14410015	14411015
chr2L	15107089	15108089
chr2L	15329230	15330230
chr2L	16418352	16419352
chr2L	16481918	16482918
chr2L	18791513	18792513
chr2L	18877065	18878065
chr2L	18930598	18931598
chr2L	20112943	20113943
chr2L	20757722	20758722
chr2L	20770348	20771348
chr2R	1233512	1234512
chr2R	2930207	2931207
chr2R	3530276	3531276
chr2R	4706230	4707230
chr2R	5490488	5491488
chr2R	6984972	6985972
chr2R	6990789	6991789
chr2R	7043906	7044906
chr2R	8399871	8400871
chr2R	8419806	8420806
chr2R	8506358	8507358
chr2R	8511843	8512843
chr2R	8555008	8556008
chr2R	8557974	8558974
chr2R	9722732	9723732
chr2R	9972598	9973598
chr2R	10313773	10314773
chr2R	11186120	11187120
chr2R	13336908	13337908
chr2R	14783222	14784222
chr2R	16410641	16411641
chr2R	16421516	16422516
chr2R	17749429	17750429
chr2R	17777862	17778862
chr2R	19128718	19129718
chr2R	19140046	19141046
chr2R	19143629	19144629
chr2R	19877322	19878322
chr2R	20321339	20322339
chr2R	20559861	20560861
chr2R	20568978	20569978
chr2R	20622760	20623760
chr2R	20722644	20723644
chr3L	599970	600970
chr3L	1085977	1086977
chr3L	1161345	1162345
chr3L	6763483	6764483
chr3L	6877346	6878346
chr3L	6962304	6963304
chr3L	8978660	8979660
chr3L	8992498	8993498
chr3L	9014481	9015481
chr3L	10982970	10983970
chr3L	10984445	10985445
chr3L	12408060	12409060
chr3L	12441614	12442614
chr3L	12553877	12554877
chr3L	12583035	12584035
chr3L	12626880	12627880
chr3L	12664045	12665045
chr3L	14096553	14097553
chr3L	14142782	14143782
chr3L	14543837	14544837
chr3L	19628687	19629687
chr3L	20555335	20556335
chr3L	21410054	21411054
chr3L	21413364	21414364
chr3R	660546	661546
chr3R	2503719	2504719
chr3R	2508524	2509524
chr3R	2567404	2568404
chr3R	2616990	2617990
chr3R	2670977	2671977
chr3R	2675193	2676193
chr3R	2718865	2719865
chr3R	2738448	2739448
chr3R	2755798	2756798
chr3R	2788838	2789838
chr3R	2826074	2827074
chr3R	2862949	2863949
chr3R	4006945	4007945
chr3R	4016290	4017290
chr3R	6361117	6362117
chr3R	6442055	6443055
chr3R	6490431	6491431
chr3R	7166658	7167658
chr3R	7179349	7180349
chr3R	8070033	8071033
chr3R	8104339	8105339
chr3R	8106117	8107117
chr3R	8889386	8890386
chr3R	9700158	9701158
chr3R	9702647	9703647
chr3R	9726873	9727873
chr3R	11851352	11852352
chr3R	12229017	12230017
chr3R	12457959	12458959
chr3R	12528182	12529182
chr3R	12589281	12590281
chr3R	12637217	12638217
chr3R	12672566	12673566
chr3R	12683378	12684378
chr3R	12795625	12796625
chr3R	13382897	13383897
chr3R	13384193	13385193
chr3R	13392029	13393029
chr3R	17259543	17260543
chr3R	17271751	17272751
chr3R	17285680	17286680
chr3R	17324798	17325798
chr3R	17386896	17387896
chr3R	18967398	18968398
chr3R	20906104	20907104
chr3R	20920224	20921224
chr3R	24372614	24373614
chr3R	25381411	25382411
chr3R	26589355	26590355
chr3R	26598071	26599071
chr3R	26607289	26608289
chr3R	26734476	26735476
chr3R	26737744	26738744
chr3R	26887841	26888841
chr4	521401	522401
chr4	525135	526135
chr4	528219	529219
chr4	724199	725199
