# Supplementary material for: Alternative Epigenetic Chromatin States of Polycomb Target Genes
Source: PLoS Genet. 2010 Jan 8;6(1):e1000805. doi: 10.1371/journal.pgen.1000805 (PMC2799325; doi:10.1371/journal.pgen.1000805)
Supplement: Table S7 — List of PcG target regions found in void state. (0.02 MB XLS) [file pgen.1000805.s019.xls]

## Sheet: Sheet1
Table_S7. List of PcG target regions found in void state
Chromosome	start	stop	length (kb)
Sg4 Class I PcG target regions found in void state in BG3
chr2R	20667280	20764844	97564
chr3L	13632236	13655996	23760
chrX	21185012	21331354	146342
Sg4 Class I PcG target regions found in void state in D23
chr3L	13632236	13655996	23760
chr3R	18954232	18975072	20840
chr4	719745	734903	15158
BG3 Class I PcG target regions found in void state in Sg4
chr2L	21996231	22028572	32341
chr2R	2014134	2123016	108882
chr3L	312379	321015	8636
chr3L	5582854	5631138	48284
chr4	438058	451490	13432
chr4	1001327	1024868	23541
chrX	13862235	13878838	16603
D23 Class I PcG target regions found in void state in Sg4
chr2R	2014167	2015576	1409
chr3L	312571	315989	3418
chr3L	720993	723892	2899
chr4	1001699	1014612	12913
D23 Class I PcG target regions found in void state in BG3
chr2L	15330034	15338808	8774
chr2R	19775114	19811213	36099
chr3L	720993	723892	2899
Notes:
* "start" and "stop" indicate the boundaries of PcG target regions in corresponding cell line in release 2004 coordinates
** the above intervals were defined by first comparing sets of Class I PcG to ASH1/TRX N-ter domains
and then manual isnpection to ensure the absence of PcG and TrxG proteins and marks
Coordinates are in genomic release 2004
