# Supplementary material for: Alternative Epigenetic Chromatin States of Polycomb Target Genes
Source: PLoS Genet. 2010 Jan 8;6(1):e1000805. doi: 10.1371/journal.pgen.1000805 (PMC2799325; doi:10.1371/journal.pgen.1000805)
Supplement: Table S8 — List of Class I PcG target regions in “balanced” state. (0.02 MB XLS) [file pgen.1000805.s020.xls]

## Sheet: Sheet1
Table S8
List of Class I PcG target regions in "balanced" state
Chromosome	start	stop	length (kb)
Sg4 cells
chr2L	6754512	6850906	96394
chr2R	8454846	8564822	109976
chr3R	11831308	11866368	35060
BG3 cells
chr2L	3814334	3860967	46633
chr2R	6981046	7091836	110790
chr2R	8457255	8563335	106080
chr3R	6444499	6500436	55937
chr3R	11833694	11865739	32045
chr3R	17204603	17344522	139919
chrX	1990689	2000899	10210
chrX	8568641	8677045	108404
D23 cells
chr2R	8476837	8563475	86638
chr3R	4145265	4165134	19869
chr3R	6441353	6502045	60692
Note: "start" and "stop" indicate the boundaries of PcG target regions within which binding of ASH1
was observed.
Not all genes within indicated intervals necessarily bind both ASH1 and PcG/ H3K27me3, compare
distributions in IGB.
Coordinates are in genomic release 2004
