# Supplementary material for: Alternative Epigenetic Chromatin States of Polycomb Target Genes
Source: PLoS Genet. 2010 Jan 8;6(1):e1000805. doi: 10.1371/journal.pgen.1000805 (PMC2799325; doi:10.1371/journal.pgen.1000805)
Supplement: Table S9 — List of antibodies used. (0.02 MB XLS) [file pgen.1000805.s021.xls]

## Sheet: Sheet1
Table S9. The list of antibodies
Antigene	Amount used for ChIP	Type of antibody	Reference	Specificity validation
TRX N-ter	5ug	rabbit polyclonal	this paper	RNAi, western
TRX N-ter	5ul	rabbit polyclonal	Kuzin et al., 1994	RNAi, western
TRX C-ter	10ul	rabbit polyclonal	Beisel at al., 2007	RNAi, western
TRX C-ter	5ug	rabbit polyclonal	Poux et al., 2002	RNAi, western
ASH1	10ul	rat monoclonal	Sanchez-Elsner et al., 2006
ASH1	10ul	rabbit polyclonal	Sanchez-Elsner et al., 2006	RNAi, western
E(Z)	5ug	rabbit polyclonal	Kahn et al., 2006	RNAi, western
PC	5ug	rabbit polyclonal	Poux et al., 2001	RNAi, western
Pol II	5ul	mouse monoclonal (clone 8WG16)	Covance, cat# MMS-126R	western
H3K4me3	5ug	rabbit polyclonal	Abcam, cat# ab8580	western with embryonic nuclear extract and recombinant H3
H3K27Ac	5ul	rabbit polyclonal	Active Motif, cat# 39135	western with embryonic nuclear extract and recombinant H3
H3K27me3	5ug	mouse monoclonal	Abcam, cat# ab6002	Preparative immunoprecipitation and MS
H3K9Ac	5ul	rabbit polyclonal	Active Motif, cat# 39137	western with embryonic nuclear extract and recombinant H3
H3K36me3	5ug	rabbit polyclonal	Abcam, cat# ab9050	western with embryonic nuclear extract and recombinant H3
