# Supplementary material for: Alternative Epigenetic Chromatin States of Polycomb Target Genes
Source: PLoS Genet. 2010 Jan 8;6(1):e1000805. doi: 10.1371/journal.pgen.1000805 (PMC2799325; doi:10.1371/journal.pgen.1000805)
Supplement: Table S10 — List of microarray data sets. (0.03 MB XLS) [file pgen.1000805.s022.xls]

## Sheet: Sheet1
Table S10: The list of microarray data sets
Cell line	Protein	Antibody	Condition	Processed .sgr file	IP .cel files used to produce processed file (semicolon separated)	Input .cel files used to produce processed file (semicolon separated)
Sg4	TRX C-ter	rabbit pAb, Poux et al., 2002	wild type	Sg4_TRX-C_Ave.Rto.sgr	pirrota_12_18cTRx1_HD.CEL; pirrota_27_31cTRX_HD.CEL	pirrota_9_18cInput_HD.CEL; pirrota_29_31cInput_HD.CEL
Sg4	TRX C-ter	rabbit pAb, Beisel at al., 2007	wild type	Sg4_TRX-CP_Ave.resRto.sgr	pirrota_444_47c_Trx-CP.CEL; pirrota_514_51cTRX-CP.CEL	pirrota_91_47c_Input_HD.CEL; pirrota_515_51cInput.CEL
Sg4	TRX N-ter	rabbit pAb, Kuzin et al., 1994	wild type	Sg4_TRX-N_Ave.resRto.sgr	pirrota_38_33CTrx-M_HD.CEL; pirrota_71_44cTrx-N_HD.CEL; pirrota_90_45c_Trx-n_HD.CEL	pirrota_30_33cInput_HD.CEL; pirrota_69_44cInput_HD.CEL; pirrota_89_45c_Input_HD.CEL
Sg4	ASH1	rabbit pAb, Sanchez-Elsner et al., 2006	wild type	Sg4_ASH1_Ave.resRto.sgr	pirrota_40_33CASH1_HD.CEL; pirrota_99_47cAsuI_HD.CEL	pirrota_30_33cInput_HD.CEL; pirrota_91_47c_Input_HD.CEL
Sg4	ASH1	rat mAb, Sanchez-Elsner et al., 2006	wild type	Sg4_ASH1-R_Ave.resRto.sgr	pirrota_290_45c_Ash1-R.CEL; pirrota_445_47c_Ash1-R.CEL	pirrota_89_45c_Input_HD.CEL; pirrota_91_47c_Input_HD.CEL
Sg4	H3K4me3	rabbit pAb, AbCam	wild type	Sg4_H3K4Me3_Ave.resRto.sgr	pirrota_26_31cK4Me3_HD.CEL; pirrota_32_33cK4Mc3_HD.CEL	pirrota_29_31cInput_HD.CEL; pirrota_30_33cInput_HD.CEL
Sg4	RNA Pol II	mouse mAb, Covance	wild type	Sg4_Pol_II_Ave.Rto.sgr	pirrota_28_31cPol_II_HD.CEL; pirrota_31_33cPol_II_HD.CEL	pirrota_29_31cInput_HD.CEL; pirrota_30_33cInput_HD.CEL
Sg4	H3K27ac	rabbit pAb, Active Motif	wild type	Sg4_H3K27Ac_Ave.resRto.sgr	pirrota_57_38cH3K27Ac_HD.CEL; pirrota_67_41ck27Ac_HD.CEL	pirrota_56_38cInput_HD.CEL; pirrota_65_41cInput_HD.DAT
Sg4	H3K9ac	rabbit pAb, Active Motif	wild type	Sg4_H3K9Ac_LP_Ave.resRto.sgr	pirrota_293_50c_H3K9Ac.CEL; pirrota_283_49c_H3K9Ac.CEL;	pirrota_124_49cInput_HD.CEL; pirrota_292_50c_Input.CEL
BG3	PC	rabbit pAb, Poux et al., 2001	wild type	BG3_PC_Ave_BG1c-BG3c-BG11c_Rto.sgr	pirrota_81_BG3Pc_HD.CEL; pirrota_46_BG1cPC_HD.CEL; pirrota_686_BG11_PC.CEL	pirrota_159_BG11_Input_HD.CEL; pirrota_42_BG1c_INPUT_HD.CEL
BG3	PC	rabbit pAb, Poux et al., 2001	PC RNAi	BGP4-5III_Pc_Ave.resRto.sgr	pirrota_614_BGP4III_Pc.CEL; pirrota_527_BGP5IIIPc.CEL;	pirrota_611_BGP4III_Input.CEL; pirrota_530_BGP5IIIInput.CEL
BG3	PC	rabbit pAb, Poux et al., 2001	TRX RNAi	BGT4-5III_Pc_Ave.resRto.sgr	pirrota_610_BGT4III_Pc.CEL; pirrota_521_BGT5IIIPc.CEL	pirrota_607_BGT4III_Input.CEL; pirrota_524_BGT5IIIInput.CEL
BG3	E(Z)	rabbit pAb, Kahn et al., 2006	wild type	BG3_EZ_Ave.resRto.sgr	pirrota_141_BG6_EZ_HD.CEL; pirrota_163_BG11_EZ_HD.CEL	pirrota_148_BG6_Input_HD.CEL; pirrota_159_BG11_Input_HD.CEL
BG3	H3K27me3	mouse mAb, AbCam	wild type	BG3_H3K27me3_Ave.resRto.sgr	pirrota_47_BG1cK27Me3_HD.CEL; pirrota_73_BG3H3K27me3_HD.CEL	pirrota_42_BG1cINPUT_HD.CEL; pirrota_78_BG6Input_HD.CEL
BG3	H3K27me3	mouse mAb, AbCam	PC RNAi	BGP4-5III_H3K27me3_Ave.resRto.sgr	pirrota_612_BGP4III_H3K27me3.CEL; pirrota_528_BGP5IIIH3K27me3.CEL	pirrota_611_BGP4III_Input.CEL; pirrota_530_BGP5IIIInput.CEL
BG3	H3K27me3	mouse mAb, AbCam	TRX RNAi	BGT4-5III_H3K27me3_Ave.resRto.sgr	pirrota_608_BGT4III_H3K27me3.CEL; pirrota_522_BGT5IIIH3K27me3.CEL	pirrota_607_BGT4III_Input.CEL; pirrota_524_BGT5IIIInput.CEL
BG3	H3K27me3	mouse mAb, AbCam	lacZ RNAi	BGL4-5III_H3K27me3_Ave_Rto.sgr	pirrota_663_BGL4-III_H3K27me3.CEL; pirrota_702_BGL5-III_H3K27me3.CEL	pirrota_665_BGL4-III_Input.CEL; pirrota_700_BGL5-III_Input.CEL
BG3	TRX C-ter	rabbit pAb, Poux et al., 2002	wild type	BG3_Trx-C_Ave.resRto.sgr	pirrota_44_BG1cTRX-C_HD.CEL; pirrota_87_BG7_Trx-C_HD.CEL	pirrota_42_BG1cINPUT_HD.CEL; pirrota_85_BG7_Input_HD.CEL
BG3	TRX C-ter	rabbit pAb, Beisel at al., 2007	wild type	BG3_TRX-CP_Ave.resRto.sgr	pirrota_512_BG6TRX-CP.CEL; pirrota_462_BG11_TRX-CP.CEL	pirrota_148_BG6_Input_HD.CEL; pirrota_159_BG11_Input_HD.CEL
BG3	TRX N-ter	rabbit pAb, Kuzin et al., 1994	wild type	BG3_Trx-N_Ave.resRto.sgr	pirrota_45_BG1cTRX-M_HD.CEL; pirrota_86_BG7_Trx-N_HD.CEL	pirrota_42_BG1cINPUT_HD.CEL; pirrota_85_BG7_Input_HD.CEL
BG3	TRX N-ter	rabbit pAb, this paper	wild type	BG3_TRX-NK_Ave_Rto.sgr	pirrota_513_BG6TRX-NK.CEL; pirrota_685_BG11_TRX-NK.CEL	pirrota_148_BG6_Input_HD.CEL; pirrota_159_BG11_Input_HD.CEL
BG3	TRX N-ter	rabbit pAb, this paper	PC RNAi	BGP4-5III_TRX-NK_Ave.resRto.sgr	pirrota_636_BGP4III_TRX-NK.CEL; pirrota_526_BGP5IIITrx-NK.CEL	pirrota_611_BGP4III_Input.CEL; pirrota_530_BGP5IIIInput.CEL
BG3	TRX N-ter	rabbit pAb, this paper	TRX RNAi	BGT4-5III_TRX-NK_Ave.resRto.sgr	pirrota_637_BGT4III_TRX-NK.CEL; pirrota_520_BGT5IIITrx-NK.CEL	pirrota_607_BGT4III_Input.CEL; pirrota_524_BGT5IIIInput.CEL
BG3	TRX N-ter	rabbit pAb, this paper	ASH1 RNAi	BGA4-5III_TRX-NK_Ave_Rto.sgr	pirrota_668_BGA4-III_Trx-NK.CEL; pirrota_705_BGA5-III_TRX-NK.CEL	pirrota_669_BGA4-III_Input.CEL; pirrota_703_BGA5-III_Input.CEL
BG3	ASH1	rabbit pAb, Sanchez-Elsner et al., 2006	wild type	BG3_ASH1_Ave.resRto.sgr	pirrota_43_BG1cASH1_HD.CEL; pirrota_100_BG7AsuI_HD.CEL	pirrota_42_BG1cINPUT_HD.CEL; pirrota_85_BG7_Input_HD.CEL
BG3	ASH1	rat mAb, Sanchez-Elsner et al., 2006	wild type	BG3_ASH1R_Ave.resRto.sgr	pirrota_84_BG6_ASH1R_HD.CEL; pirrota_405_BG11c_ASH1R.CEL	pirrota_78_BG6Input_HD.CEL; pirrota_159_BG11_Input_HD.CEL
BG3	ASH1	rat mAb, Sanchez-Elsner et al., 2006	PC RNAi	BGP4-5III_ASH1_Ave.resRto.sgr	pirrota_635_BGP4III_ASH1.CEL; pirrota_606_BGP5III_ASH1.CEL	pirrota_611_BGP4III_Input.CEL; pirrota_530_BGP5IIIInput.CEL
BG3	ASH1	rat mAb, Sanchez-Elsner et al., 2006	TRX RNAi	BGT4-5III_ASH1_Ave.resRto.sgr	pirrota_634_BGT4III_ASH1.CEL; pirrota_604_BGT5III_ASH1.CEL	pirrota_607_BGT4III_Input.CEL; pirrota_524_BGT5IIIInput.CEL
BG3	ASH1	rat mAb, Sanchez-Elsner et al., 2006	ASH1 RNAi	BGA4-5III_ASH1R_Ave_Rto.sgr	pirrota_666_BGA4-III_Ash1-R.CEL; pirrota_704_BGA5-III_ASH1R.CEL	pirrota_669_BGA4-III_Input.CEL; pirrota_703_BGA5-III_Input.CEL
BG3	H3K4me3	rabbit pAb, AbCam	wild type	BG3_H3K4me3_Ave.resRto.sgr	pirrota_48_BG1cK4Me3_HD.CEL; pirrota_74_BG3H3K4me3_HD.CEL	pirrota_42_BG1cINPUT_HD.CEL; pirrota_78_BG6Input_HD.CEL
BG3	RNA Pol II	mouse mAb, Covance	wild type	BG3_PolII_Ave.resRto.sgr	pirrota_75_BG3Pol2_HD.CEL; pirrota_88_BG7_PolII_HD.CEL	pirrota_78_BG6Input_HD.CEL; pirrota_85_BG7_Input_HD.CEL
BG3	H3K27ac	rabbit pAb, Active Motif	wild type	BG3_H3K27ac_Ave_Rto.sgr	pirrota_82_BG3H3k27Ac_HD.CEL; pirrota_79_BG6H3k27Ac.CEL	pirrota_78_BG6Input_HD.CEL; pirrota_148_BG6_Input_HD.CEL
BG3	H3K27ac	rabbit pAb, Active Motif	PC RNAi	BGP4-5III_H3K27Ac_Ave.resRto.sgr	pirrota_613_BGP4III_H3K27Ac.CEL; pirrota_529_BGP5IIIH3K27Ac.CEL	pirrota_611_BGP4III_Input.CEL; pirrota_530_BGP5IIIInput.CEL
BG3	H3K27ac	rabbit pAb, Active Motif	TRX RNAi	BGT4-5III_H3K27Ac_Ave.resRto.sgr	pirrota_609_BGT4III_H3K27Ac.CEL; pirrota_523_BGT5IIIH3K27Ac.CEL	pirrota_607_BGT4III_Input.CEL; pirrota_524_BGT5IIIInput.CEL
BG3	H3K27ac	rabbit pAb, Active Motif	lacZ RNAi	BGL4-5III_H3K27ac_Ave_Rto.sgr	pirrota_664_BGL4-III_H3K27Ac.CEL; pirrota_701_BGL5-III_H3K27Ac.CEL	pirrota_665_BGL4-III_Input.CEL; pirrota_700_BGL5-III_Input.CEL
D23	PC	rabbit pAb, Poux et al., 2001	wild type	D23_Pc_Ave.resRto.sgr	pirrota_105_D2_Pc_HD.CEL; pirrota_114_D3_Pc_HD.CEL	pirrota_102_D2Input_HD.CEL; pirrota_112_D3_Input_HD.CEL
D23	E(Z)	rabbit pAb, Kahn et al., 2006	wild type	D23_EZ_Ave.resRto.sgr	pirrota_132_D4_EZ_HD.CEL; pirrota_137_D5_EZ_HD.CEL	pirrota_128_D4_Input_HD.CEL; pirrota_133_D5_Input_HD.CEL
D23	H3K27me3	mouse mAb, AbCam	wild type	D23_H3K27me3_Ave.resRto.sgr	pirrota_107_D2_H3k27me3_HD.CEL; pirrota_115_D3_H3k27me3_HD.CEL	pirrota_102_D2Input_HD.CEL; pirrota_112_D3_Input_HD.CEL
D23	TRX C-ter	rabbit pAb, Poux et al., 2002	wild type	D23_Trx-C_Ave.resRto.sgr	pirrota_111_D1_Trx-C_HD.CEL; pirrota_113_D3_Trx-C_HD.CEL	pirrota_110_D1_Input_HD.CEL; pirrota_112_D3_Input_HD.CEL
D23	ASH1	rabbit pAb, Sanchez-Elsner et al., 2006	wild type	D23_ASH1_Ave.resRto.sgr	pirrota_119_D1_Ash1_HD.CEL; pirrota_120_D3_Ash1_repeat_HD.CEL	pirrota_110_D1_Input_HD.CEL; pirrota_112_D3_Input_HD.CEL
D23	ASH1	rat mAb, Sanchez-Elsner et al., 2006	wild type	D23_ASH1-R_Ave.resRto.sgr	pirrota_446_D4_Ash1-R.CEL; pirrota_447_D5_Ash1-R.CEL	pirrota_128_D4_Input_HD.CEL; pirrota_133_D5_Input_HD.CEL
D23	H3K4me3	rabbit pAb, AbCam	wild type	D23_H3K4me3_Ave.resRto.sgr	pirrota_108_D1_H3k24me3_HD.CEL; pirrota_103_D2H3k24me3_HD.CEL	pirrota_110_D1_Input_HD.CEL; pirrota_102_D2Input_HD.CEL
D23	RNA Pol II	mouse mAb, Covance	wild type	D23_PolII_Ave.resRto.sgr	pirrota_106_D2_PolIII_HD.CEL; pirrota_116_D3_PolII_HD.CEL	pirrota_102_D2Input_HD.CEL; pirrota_112_D3_Input_HD.CEL
D23	H3K27ac	rabbit pAb, Active Motif	wild type	D23_H3K27Ac_Ave.resRto.sgr	pirrota_109_D1_H3k27Ac_HD.CEL; pirrota_104_D2H3k27Ac_HD.CEL	pirrota_110_D1_Input_HD.CEL; pirrota_102_D2Input_HD.CEL
Notes:
* The .CEL and .sgr files related to PC, PSC, E(Z) and H3K27me3 mapping in Sg4 cells are discribed in Schwartz et al., 2006
and available from ArrayExpress # E-MEXP-535
** .sgr files are smoothed (average IP)/ (average INPUT). Before averaging IP and INPUT values were median scaled but not quantile normalized
*** .sgr files can be directly viewed in IGB
