# Supplementary material for: Alternative Epigenetic Chromatin States of Polycomb Target Genes
Source: PLoS Genet. 2010 Jan 8;6(1):e1000805. doi: 10.1371/journal.pgen.1000805 (PMC2799325; doi:10.1371/journal.pgen.1000805)
Supplement: Table S12 — List of Max Distance parameter values used in definition of bound regions. (0.01 MB XLS) [file pgen.1000805.s024.xls]

## Sheet: Sheet1
Table S12. The list of Max Distance parameter values used in definition of bound regions
Protein	Max Distance in bp
PC	5000
E(Z)	3000
TRX C-ter	1000
TRX N-ter	3000
ASH1	3000
Pol II	1000
H3K27me3	10000
H3K27ac	10000
H3K4me3	1000
